# Supplementary material for: Changing seroprevalence of schistosomiasis japonica in China from 1982 to 2020: A systematic review and spatial analysis
Source: PLoS Negl Trop Dis. 2024 Sep 3;18(9):e0012466. doi: 10.1371/journal.pntd.0012466 (PMC11398675; doi:10.1371/journal.pntd.0012466)
Supplement: S1 Table — (XLSX) [file pntd.0012466.s001.xlsx]

## Sheet: Sheet1
Source	Author,year	Location	Method	Year of study	Age range	No. total examined	No. of seropositive	Reference
Article	Zhang,1983	Gaoqiao Mei team, Anhui Province	COPT	1982		103	83	1.Zhang Guofang, Liu Yuxia. Observation on the Effectiveness of Field Examination for Schistosomiasis Using the Lyophilized Blood Cell Indirect Hemagglutination Test [J]. Journal of Wannan Medical College, 1983, (01): 8-10.
Article	Zhang,1983	Gaoqiao Mei team, Anhui Province	COPT	1982		103	86	1.Zhang Guofang, Liu Yuxia. Observation on the Effectiveness of Field Examination for Schistosomiasis Using the Lyophilized Blood Cell Indirect Hemagglutination Test [J]. Journal of Wannan Medical College, 1983, (01): 8-10.
Article	Zhang,1983	Jintang East Team, Anhui Province	COPT	1982		93	70	1.Zhang Guofang, Liu Yuxia. Observation on the Effectiveness of Field Examination for Schistosomiasis Using the Lyophilized Blood Cell Indirect Hemagglutination Test [J]. Journal of Wannan Medical College, 1983, (01): 8-10.
Article	Zhang,1983	Jintang East Team, Anhui Province	COPT	1982		93	80	1.Zhang Guofang, Liu Yuxia. Observation on the Effectiveness of Field Examination for Schistosomiasis Using the Lyophilized Blood Cell Indirect Hemagglutination Test [J]. Journal of Wannan Medical College, 1983, (01): 8-10.
Article	Zhang,1983	Xuancheng County Farm, Anhui Province	COPT	1982		401	65	1.Zhang Guofang, Liu Yuxia. Observation on the Effectiveness of Field Examination for Schistosomiasis Using the Lyophilized Blood Cell Indirect Hemagglutination Test [J]. Journal of Wannan Medical College, 1983, (01): 8-10.
Article	Zhang,1983	Xuancheng County Farm, Anhui Province	COPT	1982		401	113	1.Zhang Guofang, Liu Yuxia. Observation on the Effectiveness of Field Examination for Schistosomiasis Using the Lyophilized Blood Cell Indirect Hemagglutination Test [J]. Journal of Wannan Medical College, 1983, (01): 8-10.
Article	Zhu,1984	Jiangxia Village, Jiangsu Province	IHA	1983	＞5	105	38	2.Zhu Yinchang, Ye Jiafu, He Shangying, et al. Application of the Indirect Hemagglutination Test in Seroepidemiological Survey of Schistosomiasis in Areas Where the Disease Has Been Basically Eliminated [J]. Jiangsu Medicine, 1984, (08): 19-22. DOI: 10.19460/j.cnki.0253-3685.1984.08.013.
Article	Zhu,1984	Xinjian Village, Jiangsu Province	IHA	1983	＞5	93	7	2.Zhu Yinchang, Ye Jiafu, He Shangying, et al. Application of the Indirect Hemagglutination Test in Seroepidemiological Survey of Schistosomiasis in Areas Where the Disease Has Been Basically Eliminated [J]. Jiangsu Medicine, 1984, (08): 19-22. DOI: 10.19460/j.cnki.0253-3685.1984.08.013.
Article	Zhu,1984	Li Village, Jiangsu Province	IHA	1983	＞5	116	3	2.Zhu Yinchang, Ye Jiafu, He Shangying, et al. Application of the Indirect Hemagglutination Test in Seroepidemiological Survey of Schistosomiasis in Areas Where the Disease Has Been Basically Eliminated [J]. Jiangsu Medicine, 1984, (08): 19-22. DOI: 10.19460/j.cnki.0253-3685.1984.08.013.
Article	Zhu,1984	Ximiao Village, Jiangsu Province	IHA	1983	＞5	104	68	2.Zhu Yinchang, Ye Jiafu, He Shangying, et al. Application of the Indirect Hemagglutination Test in Seroepidemiological Survey of Schistosomiasis in Areas Where the Disease Has Been Basically Eliminated [J]. Jiangsu Medicine, 1984, (08): 19-22. DOI: 10.19460/j.cnki.0253-3685.1984.08.013.
Article	Chen,1985	Wuqiao Village, Jiangsu Province	IHA	1982	＞5	120	9	3.Chen Shuzhen, Wu Guanling, Cai Yinlong, et al. Significance of Indirect Hemagglutination Antibody Titers in the Epidemiology of Schistosomiasis [J]. Jiangsu Medicine, 1985, (10): 12-15. DOI: 10.19460/j.cnki.0253-3685.1985.10.005.
Article	Chen,1985	Gaojing Village, Jiangsu Province	IHA	1982	＞5	275	8	3.Chen Shuzhen, Wu Guanling, Cai Yinlong, et al. Significance of Indirect Hemagglutination Antibody Titers in the Epidemiology of Schistosomiasis [J]. Jiangsu Medicine, 1985, (10): 12-15. DOI: 10.19460/j.cnki.0253-3685.1985.10.005.
Article	Chen,1985	Longba Village, Jiangsu Province	IHA	1982	＞5	130	0	3.Chen Shuzhen, Wu Guanling, Cai Yinlong, et al. Significance of Indirect Hemagglutination Antibody Titers in the Epidemiology of Schistosomiasis [J]. Jiangsu Medicine, 1985, (10): 12-15. DOI: 10.19460/j.cnki.0253-3685.1985.10.005.
Article	Chen,1985	Fengfu Village, Jiangxi Province	IHA	1982	＞5	165	43	3.Chen Shuzhen, Wu Guanling, Cai Yinlong, et al. Significance of Indirect Hemagglutination Antibody Titers in the Epidemiology of Schistosomiasis [J]. Jiangsu Medicine, 1985, (10): 12-15. DOI: 10.19460/j.cnki.0253-3685.1985.10.005.
Article	Chen,1985	Fengfu Village, Jiangxi Province	IHA	1982	＞5	60	27	3.Chen Shuzhen, Wu Guanling, Cai Yinlong, et al. Significance of Indirect Hemagglutination Antibody Titers in the Epidemiology of Schistosomiasis [J]. Jiangsu Medicine, 1985, (10): 12-15. DOI: 10.19460/j.cnki.0253-3685.1985.10.005.
Article	Chen,1985	Xinhe Village, Jiangxi Province	IHA	1982	＞5	106	13	3.Chen Shuzhen, Wu Guanling, Cai Yinlong, et al. Significance of Indirect Hemagglutination Antibody Titers in the Epidemiology of Schistosomiasis [J]. Jiangsu Medicine, 1985, (10): 12-15. DOI: 10.19460/j.cnki.0253-3685.1985.10.005.
Article	Chen,1985	Guangming Village, Jiangxi Province	IHA	1982	＞5	160	41	3.Chen Shuzhen, Wu Guanling, Cai Yinlong, et al. Significance of Indirect Hemagglutination Antibody Titers in the Epidemiology of Schistosomiasis [J]. Jiangsu Medicine, 1985, (10): 12-15. DOI: 10.19460/j.cnki.0253-3685.1985.10.005.
Article	Chen,1985	Dongguang Brigade, Jiangxi Province	IHA	1982	＞5	144	65	3.Chen Shuzhen, Wu Guanling, Cai Yinlong, et al. Significance of Indirect Hemagglutination Antibody Titers in the Epidemiology of Schistosomiasis [J]. Jiangsu Medicine, 1985, (10): 12-15. DOI: 10.19460/j.cnki.0253-3685.1985.10.005.
Article	Tong,1985	Shulu Village, Hubei Province	COPT	1982	＞5	472	117	4.Tong Zhengxiang. Observations on the Use of Three Serological Methods in Epidemiological Surveys of Schistosomiasis [J]. Journal of Parasitology and Parasitic Diseases, 1985, (02): 69+16.
Article	Tong,1985	Shulu Village, Hubei Province	COPT	1982	＞5	472	128	4.Tong Zhengxiang. Observations on the Use of Three Serological Methods in Epidemiological Surveys of Schistosomiasis [J]. Journal of Parasitology and Parasitic Diseases, 1985, (02): 69+16.
Article	Tong,1985	Shulu Village, Hubei Province	COPT	1982	＞5	472	149	4.Tong Zhengxiang. Observations on the Use of Three Serological Methods in Epidemiological Surveys of Schistosomiasis [J]. Journal of Parasitology and Parasitic Diseases, 1985, (02): 69+16.
Article	Zhu,1986	Meigang Village, Jiangsu Province	COPT	1984	＞8	425	12	5.Zhu Yinchang, Li Hongxing, Wan Xingying, et al. Discussion on the Program for Disease Detection in Areas Where Schistosomiasis Has Been Basically Eliminated [J]. Jiangsu Medicine, 1986, (01): 25-27. DOI: 10.19460/j.cnki.0253-3685.1986.01.015.
Article	Zhu,1986	Meigang Village, Jiangsu Province	IHA	1984	＞8	425	32	5.Zhu Yinchang, Li Hongxing, Wan Xingying, et al. Discussion on the Program for Disease Detection in Areas Where Schistosomiasis Has Been Basically Eliminated [J]. Jiangsu Medicine, 1986, (01): 25-27. DOI: 10.19460/j.cnki.0253-3685.1986.01.015.
Article	Yuan,1986	Buchen Village, Anhui Province	Other	1984		745	140	6.Yuan Youlai, Yang Zhaoxin, Jiang Meirong, et al. Evaluation of an Improved Circumoval Precipitin Test for Disease Detection in Areas Where Schistosomiasis Has Been Basically Eliminated [J]. Journal of Anhui Medical University, 1986, (03): 182-184. DOI: 10.19405/j.cnki.issn1000-1492.1986.03.010.
Article	Li,1988	Qinglong Village, Jiangsu Province	Other	1986	＞7	947	69	7.Li Hongxing, Wan Xingying, Ding Huanhong. Preliminary Discussion on the Application Value of Latex Agglutination Test in Areas Where Schistosomiasis Has Been Eliminated [J]. Chinese Journal of Parasitology and Parasitic Diseases, 1988, (03): 54-55.
Article	Li,1988	Qinglong Village, Jiangsu Province	Other	1986	＞7	947	109	7.Li Hongxing, Wan Xingying, Ding Huanhong. Preliminary Discussion on the Application Value of Latex Agglutination Test in Areas Where Schistosomiasis Has Been Eliminated [J]. Chinese Journal of Parasitology and Parasitic Diseases, 1988, (03): 54-55.
Article	Zhang,1988	Tu Niu Village, Jiangxi Province	COPT	1982	＞3	1006	470	8.Zhang Rong, Tan Hongqun, Hua Xiangjin, et al. The Effect of Combining Chemotherapy with Local Snail Control in Lake and Marshland Areas for Schistosomiasis Control [J]. Chinese Journal of Parasitology and Parasitic Diseases, 1988, (01): 10-13.
Article	Zhang,1988	Tu Niu Village, Jiangxi Province	COPT	1984	＞3	962	389	8.Zhang Rong, Tan Hongqun, Hua Xiangjin, et al. The Effect of Combining Chemotherapy with Local Snail Control in Lake and Marshland Areas for Schistosomiasis Control [J]. Chinese Journal of Parasitology and Parasitic Diseases, 1988, (01): 10-13.
Article	Zhang,1988	Tu Niu Village, Jiangxi Province	COPT	1986	＞3	885	59	8.Zhang Rong, Tan Hongqun, Hua Xiangjin, et al. The Effect of Combining Chemotherapy with Local Snail Control in Lake and Marshland Areas for Schistosomiasis Control [J]. Chinese Journal of Parasitology and Parasitic Diseases, 1988, (01): 10-13.
Article	Tao,1989	Zhuangbu Village, Zhejiang Province	ELISA	1983	＞5	475	207	9.Tao Haiquan, Shen Bingrong, Mao Yizhong, et al. Experimental Observation of Schistosomiasis Transmission Interruption in Zhuangbu Village Over a Short Period [J]. Chinese Journal of Schistosomiasis Control, 1989, (03): 5-8. DOI: 10.16250/j.32.1374.1989.03.003.
Article	Tao,1989	Zhuangbu Village, Zhejiang Province	ELISA	1983	＞5	475	215	9.Tao Haiquan, Shen Bingrong, Mao Yizhong, et al. Experimental Observation of Schistosomiasis Transmission Interruption in Zhuangbu Village Over a Short Period [J]. Chinese Journal of Schistosomiasis Control, 1989, (03): 5-8. DOI: 10.16250/j.32.1374.1989.03.003.
Article	Tao,1989	Zhuangbu Village, Zhejiang Province	ELISA	1984	＞5	545	90	9.Tao Haiquan, Shen Bingrong, Mao Yizhong, et al. Experimental Observation of Schistosomiasis Transmission Interruption in Zhuangbu Village Over a Short Period [J]. Chinese Journal of Schistosomiasis Control, 1989, (03): 5-8. DOI: 10.16250/j.32.1374.1989.03.003.
Article	Tao,1989	Zhuangbu Village, Zhejiang Province	ELISA	1984	＞5	545	171	9.Tao Haiquan, Shen Bingrong, Mao Yizhong, et al. Experimental Observation of Schistosomiasis Transmission Interruption in Zhuangbu Village Over a Short Period [J]. Chinese Journal of Schistosomiasis Control, 1989, (03): 5-8. DOI: 10.16250/j.32.1374.1989.03.003.
Article	Tao,1989	Zhuangbu Village, Zhejiang Province	ELISA	1985	＞5	623	75	9.Tao Haiquan, Shen Bingrong, Mao Yizhong, et al. Experimental Observation of Schistosomiasis Transmission Interruption in Zhuangbu Village Over a Short Period [J]. Chinese Journal of Schistosomiasis Control, 1989, (03): 5-8. DOI: 10.16250/j.32.1374.1989.03.003.
Article	Tao,1989	Zhuangbu Village, Zhejiang Province	ELISA	1985	＞5	620	152	9.Tao Haiquan, Shen Bingrong, Mao Yizhong, et al. Experimental Observation of Schistosomiasis Transmission Interruption in Zhuangbu Village Over a Short Period [J]. Chinese Journal of Schistosomiasis Control, 1989, (03): 5-8. DOI: 10.16250/j.32.1374.1989.03.003.
Article	Tao,1989	Zhuangbu Village, Zhejiang Province	ELISA	1987	＞5	613	11	9.Tao Haiquan, Shen Bingrong, Mao Yizhong, et al. Experimental Observation of Schistosomiasis Transmission Interruption in Zhuangbu Village Over a Short Period [J]. Chinese Journal of Schistosomiasis Control, 1989, (03): 5-8. DOI: 10.16250/j.32.1374.1989.03.003.
Article	Tao,1989	Zhuangbu Village, Zhejiang Province	ELISA	1987	＞5	613	90	9.Tao Haiquan, Shen Bingrong, Mao Yizhong, et al. Experimental Observation of Schistosomiasis Transmission Interruption in Zhuangbu Village Over a Short Period [J]. Chinese Journal of Schistosomiasis Control, 1989, (03): 5-8. DOI: 10.16250/j.32.1374.1989.03.003.
Article	Wang,1989	Liuyuan Village, Hubei Province	IHA	1984		374	273	10.Wang Zaihua, Zhang Jingwen, Yi Zhihui, et al. Study on the Expanded Use of Praziquantel Chemotherapy for Schistosomiasis Control [J]. Chinese Journal of Schistosomiasis Control, 1989, (02): 19-22. DOI: 10.16250/j.32.1374.1989.02.008.
Article	Wang,1989	Liuyuan Village, Hubei Province	IHA	1984		374	282	10.Wang Zaihua, Zhang Jingwen, Yi Zhihui, et al. Study on the Expanded Use of Praziquantel Chemotherapy for Schistosomiasis Control [J]. Chinese Journal of Schistosomiasis Control, 1989, (02): 19-22. DOI: 10.16250/j.32.1374.1989.02.008.
Article	Wang,1989	Liuyuan Village, Hubei Province	IHA	1986		487	128	10.Wang Zaihua, Zhang Jingwen, Yi Zhihui, et al. Study on the Expanded Use of Praziquantel Chemotherapy for Schistosomiasis Control [J]. Chinese Journal of Schistosomiasis Control, 1989, (02): 19-22. DOI: 10.16250/j.32.1374.1989.02.008.
Article	Wang,1989	Liuyuan Village, Hubei Province	IHA	1986		487	213	10.Wang Zaihua, Zhang Jingwen, Yi Zhihui, et al. Study on the Expanded Use of Praziquantel Chemotherapy for Schistosomiasis Control [J]. Chinese Journal of Schistosomiasis Control, 1989, (02): 19-22. DOI: 10.16250/j.32.1374.1989.02.008.
Article	Chen,1990	Qinggang Village, Shanghai	COPT	1983		753	83	11.Chen Zhangyuan, Lu Jianrong, Jin Aifu, et al. Longitudinal Serological Surveillance After the Basic Elimination of Schistosomiasis [J]. Chinese Journal of Parasitic Disease Control, 1990, (04): 330-331.
Article	Chen,1990	Mamen Village, Shanghai	COPT	1984		525	25	11.Chen Zhangyuan, Lu Jianrong, Jin Aifu, et al. Longitudinal Serological Surveillance After the Basic Elimination of Schistosomiasis [J]. Chinese Journal of Parasitic Disease Control, 1990, (04): 330-331.
Article	Chen,1990	Qinggang Village, Shanghai	COPT	1988		764	39	11.Chen Zhangyuan, Lu Jianrong, Jin Aifu, et al. Longitudinal Serological Surveillance After the Basic Elimination of Schistosomiasis [J]. Chinese Journal of Parasitic Disease Control, 1990, (04): 330-331.
Article	Chen,1990	Mamen Village, Shanghai	COPT	1988		518	14	11.Chen Zhangyuan, Lu Jianrong, Jin Aifu, et al. Longitudinal Serological Surveillance After the Basic Elimination of Schistosomiasis [J]. Chinese Journal of Parasitic Disease Control, 1990, (04): 330-331.
Article	Li,1990	Damaidi Village, Yunnan Province	IHA	1987	＞3	609	161	12.Li Songlin. Observation on the Concordance Rates of Skin Test, Indirect Hemagglutination Test, and Hatching Method in Diagnosing Schistosomiasis [J]. Yunnan Medicine, 1990, (02): 115-116.
Article	Wang,1990	Beiju Village, Hubei Province	COPT	1987	＞3	519	41	13.Wang Zaihua, Zhang Jingwen, Yi Zhihui, et al. Study on the Elimination of Infection Sources to Interrupt Schistosomiasis Transmission in Lake Areas [J]. Chinese Journal of Schistosomiasis Control, 1990, (03): 17-23. DOI: 10.16250/j.32.1374.1990.03.007.
Article	Wang,1990	Beiju Village, Hubei Province	COPT	1987	＞3	523	150	13.Wang Zaihua, Zhang Jingwen, Yi Zhihui, et al. Study on the Elimination of Infection Sources to Interrupt Schistosomiasis Transmission in Lake Areas [J]. Chinese Journal of Schistosomiasis Control, 1990, (03): 17-23. DOI: 10.16250/j.32.1374.1990.03.007.
Article	Wang,1990	Gelao Village, Hubei Province	COPT	1987	＞3	780	103	13.Wang Zaihua, Zhang Jingwen, Yi Zhihui, et al. Study on the Elimination of Infection Sources to Interrupt Schistosomiasis Transmission in Lake Areas [J]. Chinese Journal of Schistosomiasis Control, 1990, (03): 17-23. DOI: 10.16250/j.32.1374.1990.03.007.
Article	Wang,1990	Gelao Village, Hubei Province	COPT	1987	＞3	783	206	13.Wang Zaihua, Zhang Jingwen, Yi Zhihui, et al. Study on the Elimination of Infection Sources to Interrupt Schistosomiasis Transmission in Lake Areas [J]. Chinese Journal of Schistosomiasis Control, 1990, (03): 17-23. DOI: 10.16250/j.32.1374.1990.03.007.
Article	Wang,1990	Beiju Village, Hubei Province	COPT	1989	＞3	634	64	13.Wang Zaihua, Zhang Jingwen, Yi Zhihui, et al. Study on the Elimination of Infection Sources to Interrupt Schistosomiasis Transmission in Lake Areas [J]. Chinese Journal of Schistosomiasis Control, 1990, (03): 17-23. DOI: 10.16250/j.32.1374.1990.03.007.
Article	Wang,1990	Beiju Village, Hubei Province	COPT	1989	＞3	637	65	13.Wang Zaihua, Zhang Jingwen, Yi Zhihui, et al. Study on the Elimination of Infection Sources to Interrupt Schistosomiasis Transmission in Lake Areas [J]. Chinese Journal of Schistosomiasis Control, 1990, (03): 17-23. DOI: 10.16250/j.32.1374.1990.03.007.
Article	Wang,1990	Gelao Village, Hubei Province	COPT	1989	＞3	875	70	13.Wang Zaihua, Zhang Jingwen, Yi Zhihui, et al. Study on the Elimination of Infection Sources to Interrupt Schistosomiasis Transmission in Lake Areas [J]. Chinese Journal of Schistosomiasis Control, 1990, (03): 17-23. DOI: 10.16250/j.32.1374.1990.03.007.
Article	Wang,1990	Gelao Village, Hubei Province	COPT	1989	＞3	877	107	13.Wang Zaihua, Zhang Jingwen, Yi Zhihui, et al. Study on the Elimination of Infection Sources to Interrupt Schistosomiasis Transmission in Lake Areas [J]. Chinese Journal of Schistosomiasis Control, 1990, (03): 17-23. DOI: 10.16250/j.32.1374.1990.03.007.
Article	Zhang,1990	Tu Niu Village, Jiangxi Province	COPT	1982	＞5	1009	475	14.Zhang Rong, Hua Xiangjin, Tan Hongqun, et al. Observation on the Dynamics of COP Antibodies in the Population During the Schistosomiasis Control Process [J]. Chinese Journal of Schistosomiasis Control, 1990, (04): 15-18. DOI: 10.16250/j.32.1374.1990.04.005.
Article	Zhang,1990	Tu Niu Village, Jiangxi Province	COPT	1984	＞5	1013	380	14.Zhang Rong, Hua Xiangjin, Tan Hongqun, et al. Observation on the Dynamics of COP Antibodies in the Population During the Schistosomiasis Control Process [J]. Chinese Journal of Schistosomiasis Control, 1990, (04): 15-18. DOI: 10.16250/j.32.1374.1990.04.005.
Article	Zhang,1990	Tu Niu Village, Jiangxi Province	COPT	1986	＞5	897	218	14.Zhang Rong, Hua Xiangjin, Tan Hongqun, et al. Observation on the Dynamics of COP Antibodies in the Population During the Schistosomiasis Control Process [J]. Chinese Journal of Schistosomiasis Control, 1990, (04): 15-18. DOI: 10.16250/j.32.1374.1990.04.005.
Article	Su,1992	Lianshi Village, Hubei Province	ELISA	1990		100	4	15.Su Zhuowa, Huang Xibao, Hu Caiqing, et al. Seroepidemiological Study of Schistosomiasis in Lake Areas [J]. Chinese Journal of Schistosomiasis Control, 1992, 4(6): 353-355.
Article	Su,1992	Lianshi Village, Hubei Province	ELISA	1990		100	5	15.Su Zhuowa, Huang Xibao, Hu Caiqing, et al. Seroepidemiological Study of Schistosomiasis in Lake Areas [J]. Chinese Journal of Schistosomiasis Control, 1992, 4(6): 353-355.
Article	Su,1992	Lianshi Village, Hubei Province	ELISA	1990		100	7	15.Su Zhuowa, Huang Xibao, Hu Caiqing, et al. Seroepidemiological Study of Schistosomiasis in Lake Areas [J]. Chinese Journal of Schistosomiasis Control, 1992, 4(6): 353-355.
Article	Su,1992	Lianshi Village, Hubei Province	ELISA	1990		100	39	15.Su Zhuowa, Huang Xibao, Hu Caiqing, et al. Seroepidemiological Study of Schistosomiasis in Lake Areas [J]. Chinese Journal of Schistosomiasis Control, 1992, 4(6): 353-355.
Article	Su,1992	Xingou Village, Hubei Province	ELISA	1990		100	13	15.Su Zhuowa, Huang Xibao, Hu Caiqing, et al. Seroepidemiological Study of Schistosomiasis in Lake Areas [J]. Chinese Journal of Schistosomiasis Control, 1992, 4(6): 353-355.
Article	Su,1992	Xingou Village, Hubei Province	ELISA	1990		100	30	15.Su Zhuowa, Huang Xibao, Hu Caiqing, et al. Seroepidemiological Study of Schistosomiasis in Lake Areas [J]. Chinese Journal of Schistosomiasis Control, 1992, 4(6): 353-355.
Article	Su,1992	Xingou Village, Hubei Province	ELISA	1990		100	50	15.Su Zhuowa, Huang Xibao, Hu Caiqing, et al. Seroepidemiological Study of Schistosomiasis in Lake Areas [J]. Chinese Journal of Schistosomiasis Control, 1992, 4(6): 353-355.
Article	Su,1992	Xingou Village, Hubei Province	ELISA	1990		100	58	15.Su Zhuowa, Huang Xibao, Hu Caiqing, et al. Seroepidemiological Study of Schistosomiasis in Lake Areas [J]. Chinese Journal of Schistosomiasis Control, 1992, 4(6): 353-355.
Article	Su,1992	Zhaonao Village, Hubei Province	ELISA	1990		100	30	15.Su Zhuowa, Huang Xibao, Hu Caiqing, et al. Seroepidemiological Study of Schistosomiasis in Lake Areas [J]. Chinese Journal of Schistosomiasis Control, 1992, 4(6): 353-355.
Article	Su,1992	Zhaonao Village, Hubei Province	ELISA	1990		100	72	15.Su Zhuowa, Huang Xibao, Hu Caiqing, et al. Seroepidemiological Study of Schistosomiasis in Lake Areas [J]. Chinese Journal of Schistosomiasis Control, 1992, 4(6): 353-355.
Article	Su,1992	Zhaonao Village, Hubei Province	ELISA	1990		100	74	15.Su Zhuowa, Huang Xibao, Hu Caiqing, et al. Seroepidemiological Study of Schistosomiasis in Lake Areas [J]. Chinese Journal of Schistosomiasis Control, 1992, 4(6): 353-355.
Article	Su,1992	Zhaonao Village, Hubei Province	ELISA	1990		100	77	15.Su Zhuowa, Huang Xibao, Hu Caiqing, et al. Seroepidemiological Study of Schistosomiasis in Lake Areas [J]. Chinese Journal of Schistosomiasis Control, 1992, 4(6): 353-355.
Article	Su,1992	Yangjiayuan Village, Hubei Province	ELISA	1990		100	24	15.Su Zhuowa, Huang Xibao, Hu Caiqing, et al. Seroepidemiological Study of Schistosomiasis in Lake Areas [J]. Chinese Journal of Schistosomiasis Control, 1992, 4(6): 353-355.
Article	Su,1992	Yangjiayuan Village, Hubei Province	ELISA	1990		100	52	15.Su Zhuowa, Huang Xibao, Hu Caiqing, et al. Seroepidemiological Study of Schistosomiasis in Lake Areas [J]. Chinese Journal of Schistosomiasis Control, 1992, 4(6): 353-355.
Article	Su,1992	Yangjiayuan Village, Hubei Province	ELISA	1990		100	75	15.Su Zhuowa, Huang Xibao, Hu Caiqing, et al. Seroepidemiological Study of Schistosomiasis in Lake Areas [J]. Chinese Journal of Schistosomiasis Control, 1992, 4(6): 353-355.
Article	Su,1992	Yangjiayuan Village, Hubei Province	ELISA	1990		100	85	15.Su Zhuowa, Huang Xibao, Hu Caiqing, et al. Seroepidemiological Study of Schistosomiasis in Lake Areas [J]. Chinese Journal of Schistosomiasis Control, 1992, 4(6): 353-355.
Article	Zhao,1992	Yiyan Village, Zhejiang Province	COPT	1991	＞8	530	78	16.Zhao Nianci, Li Guoxing. Application of the Circumoval Precipitin Test for Antibody Detection in Populations in Areas Where Schistosomiasis Has Been Eliminated [J]. Zhejiang Preventive Medicine and Disease Surveillance, 1992, (4): 34-35.
Article	Feng,1993	Zhaonao Village, Hubei Province	IHA	1992	＞3	227	98	17.Feng Dongchu, Su Zhuowa, Huang Xibao, et al. Comparison Between Indirect Hemagglutination Test and B-type Ultrasound in Diagnosing Schistosomiasis [J]. Hubei Journal of Preventive Medicine, 1993, (02): 24-26.
Article	Gu,1993	Hexing Village, Sichuan Province	ELISA	1990		701	436	18.Gu Xueguang, Zhao Wenxian, Xu Fasen, et al. Analysis of Typical Epidemiological Surveys of Schistosomiasis in Large Mountainous Areas of Sichuan Province [J]. Chinese Journal of Schistosomiasis Control, 1993, (02): 82-85. DOI: 10.16250/j.32.1374.1993.02.005.
Article	Gu,1993	Minhe Village, Sichuan Province	ELISA	1990		1436	959	18.Gu Xueguang, Zhao Wenxian, Xu Fasen, et al. Analysis of Typical Epidemiological Surveys of Schistosomiasis in Large Mountainous Areas of Sichuan Province [J]. Chinese Journal of Schistosomiasis Control, 1993, (02): 82-85. DOI: 10.16250/j.32.1374.1993.02.005.
Article	Huang,1993	Hexing Village, Jiangsu Province	COPT	1988	＞5	1402	53	19.Huang Yixin, Zhong Yibing, Lu Shudong. Seroepidemiological Surveillance of Schistosomiasis in Areas Where the Disease Has Been Basically Eliminated in Hilly Regions [J]. Chinese Journal of Schistosomiasis Control, 1993, 5(3): 172-173.
Article	Huang,1993	Zhuling Village, Jiangsu Province	COPT	1991	＞5	720	9	19.Huang Yixin, Zhong Yibing, Lu Shudong. Seroepidemiological Surveillance of Schistosomiasis in Areas Where the Disease Has Been Basically Eliminated in Hilly Regions [J]. Chinese Journal of Schistosomiasis Control, 1993, 5(3): 172-173.
Article	Huang,1993	Zhuling Village, Jiangsu Province	COPT	1991	＞5	884	19	19.Huang Yixin, Zhong Yibing, Lu Shudong. Seroepidemiological Surveillance of Schistosomiasis in Areas Where the Disease Has Been Basically Eliminated in Hilly Regions [J]. Chinese Journal of Schistosomiasis Control, 1993, 5(3): 172-173.
Article	Li,1993	Jiepai Village, Sichuan Province	Other	1992		851	34	20.Li Suqin, Tan Dunli. Analysis of the Schistosomiasis Epidemic in Hunan Province in 1992 [J]. Chinese Journal of Schistosomiasis Control, 1993, (06): 372. DOI: 10.16250/j.32.1374.1993.06.023.
Article	Yan,1993	Jishan Village, Jiangxi Province	IHA	1989	＞3	768	605	21.Yan Xiao, Yuan Jianhua, Wang Yongjun, et al. Evaluation of the Effectiveness of Chemotherapy Alone in the Island-Type Endemic Areas of Schistosomiasis [J]. Journal of Practical Parasitic Diseases, 1993, (04): 27-29.
Article	Yan,1993	Jishan Village, Jiangxi Province	IHA	1990	＞3	633	533	21.Yan Xiao, Yuan Jianhua, Wang Yongjun, et al. Evaluation of the Effectiveness of Chemotherapy Alone in the Island-Type Endemic Areas of Schistosomiasis [J]. Journal of Practical Parasitic Diseases, 1993, (04): 27-29.
Article	Yan,1993	Jishan Village, Jiangxi Province	IHA	1991	＞3	563	402	21.Yan Xiao, Yuan Jianhua, Wang Yongjun, et al. Evaluation of the Effectiveness of Chemotherapy Alone in the Island-Type Endemic Areas of Schistosomiasis [J]. Journal of Practical Parasitic Diseases, 1993, (04): 27-29.
Article	Zhu,1993	Xinmin Village, Jiangsu Province	COPT	1987		220	12	22.Zhu Yanqin, Li Hongxing. Three-Year Longitudinal Observation of Schistosomiasis Antibody Dynamics in Xinmin Village [J]. Chinese Journal of Schistosomiasis Control, 1993, (01): 57. DOI: 10.16250/j.32.1374.1993.01.026.
Article	Zhu,1993	Xinmin Village, Jiangsu Province	COPT	1987		215	15	22.Zhu Yanqin, Li Hongxing. Three-Year Longitudinal Observation of Schistosomiasis Antibody Dynamics in Xinmin Village [J]. Chinese Journal of Schistosomiasis Control, 1993, (01): 57. DOI: 10.16250/j.32.1374.1993.01.026.
Article	Zhu,1993	Xinmin Village, Jiangsu Province	COPT	1988		216	5	22.Zhu Yanqin, Li Hongxing. Three-Year Longitudinal Observation of Schistosomiasis Antibody Dynamics in Xinmin Village [J]. Chinese Journal of Schistosomiasis Control, 1993, (01): 57. DOI: 10.16250/j.32.1374.1993.01.026.
Article	Zhu,1993	Xinmin Village, Jiangsu Province	COPT	1988		217	10	22.Zhu Yanqin, Li Hongxing. Three-Year Longitudinal Observation of Schistosomiasis Antibody Dynamics in Xinmin Village [J]. Chinese Journal of Schistosomiasis Control, 1993, (01): 57. DOI: 10.16250/j.32.1374.1993.01.026.
Article	Zhu,1993	Xinmin Village, Jiangsu Province	COPT	1989		173	4	22.Zhu Yanqin, Li Hongxing. Three-Year Longitudinal Observation of Schistosomiasis Antibody Dynamics in Xinmin Village [J]. Chinese Journal of Schistosomiasis Control, 1993, (01): 57. DOI: 10.16250/j.32.1374.1993.01.026.
Article	Zhu,1993	Xinmin Village, Jiangsu Province	COPT	1989		174	11	22.Zhu Yanqin, Li Hongxing. Three-Year Longitudinal Observation of Schistosomiasis Antibody Dynamics in Xinmin Village [J]. Chinese Journal of Schistosomiasis Control, 1993, (01): 57. DOI: 10.16250/j.32.1374.1993.01.026.
Article	Dong,1994	Lao Village, Jiangxi Province	Other	1991		118	3	23.Dong Xiaohua, Wang Youhuai, Chen Meiya, et al. Observation on the Effectiveness of the McAb-Dot-ELISA Method in Field Surveys for Schistosomiasis [J]. Jiujiang Medicine, 1994, (01): 9-11. DOI: 10.19717/j.cnki.jjun.1994.01.004.
Article	Dong,1994	Lao Village, Jiangxi Province	Other	1991		118	9	23.Dong Xiaohua, Wang Youhuai, Chen Meiya, et al. Observation on the Effectiveness of the McAb-Dot-ELISA Method in Field Surveys for Schistosomiasis [J]. Jiujiang Medicine, 1994, (01): 9-11. DOI: 10.19717/j.cnki.jjun.1994.01.004.
Article	Dong,1994	Dongping Village, Jiangxi Province	Other	1991		107	0	23.Dong Xiaohua, Wang Youhuai, Chen Meiya, et al. Observation on the Effectiveness of the McAb-Dot-ELISA Method in Field Surveys for Schistosomiasis [J]. Jiujiang Medicine, 1994, (01): 9-11. DOI: 10.19717/j.cnki.jjun.1994.01.004.
Article	Dong,1994	Shangyanglan Village, Jiangxi Province	Other	1991		116	49	23.Dong Xiaohua, Wang Youhuai, Chen Meiya, et al. Observation on the Effectiveness of the McAb-Dot-ELISA Method in Field Surveys for Schistosomiasis [J]. Jiujiang Medicine, 1994, (01): 9-11. DOI: 10.19717/j.cnki.jjun.1994.01.004.
Article	Dong,1994	Shangyanglan Village, Jiangxi Province	Other	1991		116	70	23.Dong Xiaohua, Wang Youhuai, Chen Meiya, et al. Observation on the Effectiveness of the McAb-Dot-ELISA Method in Field Surveys for Schistosomiasis [J]. Jiujiang Medicine, 1994, (01): 9-11. DOI: 10.19717/j.cnki.jjun.1994.01.004.
Article	Li,1994	Seventh Farm, Jiangxi Province	Other	1988		256	178	24.Li Haofeng. Observation on Antibody Changes in Populations in Areas Where Schistosomiasis Has Been Basically Eliminated Using the Latex Agglutination Test [J]. Journal of Clinical Practice, 1994, (11): 26-47.
Article	Li,1994	Third Farm, Jiangxi Province	Other	1988		341	176	24.Li Haofeng. Observation on Antibody Changes in Populations in Areas Where Schistosomiasis Has Been Basically Eliminated Using the Latex Agglutination Test [J]. Journal of Clinical Practice, 1994, (11): 26-47.
Article	Li,1994	Fourth Farm, Jiangxi Province	Other	1988		270	143	24.Li Haofeng. Observation on Antibody Changes in Populations in Areas Where Schistosomiasis Has Been Basically Eliminated Using the Latex Agglutination Test [J]. Journal of Clinical Practice, 1994, (11): 26-47.
Article	Li,1994	First Farm, Jiangxi Province	Other	1988		206	116	24.Li Haofeng. Observation on Antibody Changes in Populations in Areas Where Schistosomiasis Has Been Basically Eliminated Using the Latex Agglutination Test [J]. Journal of Clinical Practice, 1994, (11): 26-47.
Article	Li,1994	Direct Brigade, Jiangxi Province	Other	1988		65	41	24.Li Haofeng. Observation on Antibody Changes in Populations in Areas Where Schistosomiasis Has Been Basically Eliminated Using the Latex Agglutination Test [J]. Journal of Clinical Practice, 1994, (11): 26-47.
Article	Li,1994	Seventh Farm, Jiangxi Province	Other	1989		231	142	24.Li Haofeng. Observation on Antibody Changes in Populations in Areas Where Schistosomiasis Has Been Basically Eliminated Using the Latex Agglutination Test [J]. Journal of Clinical Practice, 1994, (11): 26-47.
Article	Li,1994	Third Farm, Jiangxi Province	Other	1989		307	139	24.Li Haofeng. Observation on Antibody Changes in Populations in Areas Where Schistosomiasis Has Been Basically Eliminated Using the Latex Agglutination Test [J]. Journal of Clinical Practice, 1994, (11): 26-47.
Article	Li,1994	Fourth Farm, Jiangxi Province	Other	1989		243	114	24.Li Haofeng. Observation on Antibody Changes in Populations in Areas Where Schistosomiasis Has Been Basically Eliminated Using the Latex Agglutination Test [J]. Journal of Clinical Practice, 1994, (11): 26-47.
Article	Li,1994	First Farm, Jiangxi Province	Other	1989		186	95	24.Li Haofeng. Observation on Antibody Changes in Populations in Areas Where Schistosomiasis Has Been Basically Eliminated Using the Latex Agglutination Test [J]. Journal of Clinical Practice, 1994, (11): 26-47.
Article	Li,1994	Direct Brigade, Jiangxi Province	Other	1989		58	33	24.Li Haofeng. Observation on Antibody Changes in Populations in Areas Where Schistosomiasis Has Been Basically Eliminated Using the Latex Agglutination Test [J]. Journal of Clinical Practice, 1994, (11): 26-47.
Article	Li,1994	Seventh Farm, Jiangxi Province	Other	1990		208	102	24.Li Haofeng. Observation on Antibody Changes in Populations in Areas Where Schistosomiasis Has Been Basically Eliminated Using the Latex Agglutination Test [J]. Journal of Clinical Practice, 1994, (11): 26-47.
Article	Li,1994	Third Farm, Jiangxi Province	Other	1990		276	101	24.Li Haofeng. Observation on Antibody Changes in Populations in Areas Where Schistosomiasis Has Been Basically Eliminated Using the Latex Agglutination Test [J]. Journal of Clinical Practice, 1994, (11): 26-47.
Article	Li,1994	Fourth Farm, Jiangxi Province	Other	1990		219	70	24.Li Haofeng. Observation on Antibody Changes in Populations in Areas Where Schistosomiasis Has Been Basically Eliminated Using the Latex Agglutination Test [J]. Journal of Clinical Practice, 1994, (11): 26-47.
Article	Li,1994	First Farm, Jiangxi Province	Other	1990		158	65	24.Li Haofeng. Observation on Antibody Changes in Populations in Areas Where Schistosomiasis Has Been Basically Eliminated Using the Latex Agglutination Test [J]. Journal of Clinical Practice, 1994, (11): 26-47.
Article	Li,1994	Direct Brigade, Jiangxi Province	Other	1990		52	24	24.Li Haofeng. Observation on Antibody Changes in Populations in Areas Where Schistosomiasis Has Been Basically Eliminated Using the Latex Agglutination Test [J]. Journal of Clinical Practice, 1994, (11): 26-47.
Article	Shen,1994	Dacheng Village, Zhejiang Province	COPT	1993		1008	1	25.Shen Yumei, Chen Jixian, Yao Shuqin, et al. Detection of Schistosomiasis Antibodies in Qiaoxi Township After the Elimination of the Disease [J]. Zhejiang Preventive Medicine, 1994, (04): 19-20.
Article	Shen,1994	Dacheng Village, Zhejiang Province	COPT	1993		1008	93	25.Shen Yumei, Chen Jixian, Yao Shuqin, et al. Detection of Schistosomiasis Antibodies in Qiaoxi Township After the Elimination of the Disease [J]. Zhejiang Preventive Medicine, 1994, (04): 19-20.
Article	Shen,1994	Guanbian Village, Zhejiang Province	COPT	1993		1034	1	25.Shen Yumei, Chen Jixian, Yao Shuqin, et al. Detection of Schistosomiasis Antibodies in Qiaoxi Township After the Elimination of the Disease [J]. Zhejiang Preventive Medicine, 1994, (04): 19-20.
Article	Shen,1994	Guanbian Village, Zhejiang Province	COPT	1993		1034	98	25.Shen Yumei, Chen Jixian, Yao Shuqin, et al. Detection of Schistosomiasis Antibodies in Qiaoxi Township After the Elimination of the Disease [J]. Zhejiang Preventive Medicine, 1994, (04): 19-20.
Article	Shen,1994	Mo Village, Zhejiang Province	COPT	1993		1111	4	25.Shen Yumei, Chen Jixian, Yao Shuqin, et al. Detection of Schistosomiasis Antibodies in Qiaoxi Township After the Elimination of the Disease [J]. Zhejiang Preventive Medicine, 1994, (04): 19-20.
Article	Shen,1994	Mo Village, Zhejiang Province	COPT	1993		1111	164	25.Shen Yumei, Chen Jixian, Yao Shuqin, et al. Detection of Schistosomiasis Antibodies in Qiaoxi Township After the Elimination of the Disease [J]. Zhejiang Preventive Medicine, 1994, (04): 19-20.
Article	Shen,1994	Shanbei Village, Zhejiang Province	COPT	1993		1111	4	25.Shen Yumei, Chen Jixian, Yao Shuqin, et al. Detection of Schistosomiasis Antibodies in Qiaoxi Township After the Elimination of the Disease [J]. Zhejiang Preventive Medicine, 1994, (04): 19-20.
Article	Shen,1994	Shanbei Village, Zhejiang Province	COPT	1993		1111	164	25.Shen Yumei, Chen Jixian, Yao Shuqin, et al. Detection of Schistosomiasis Antibodies in Qiaoxi Township After the Elimination of the Disease [J]. Zhejiang Preventive Medicine, 1994, (04): 19-20.
Article	Shen,1994	Shilang Village, Zhejiang Province	COPT	1993		1008	1	25.Shen Yumei, Chen Jixian, Yao Shuqin, et al. Detection of Schistosomiasis Antibodies in Qiaoxi Township After the Elimination of the Disease [J]. Zhejiang Preventive Medicine, 1994, (04): 19-20.
Article	Shen,1994	Shilang Village, Zhejiang Province	COPT	1993		1008	93	25.Shen Yumei, Chen Jixian, Yao Shuqin, et al. Detection of Schistosomiasis Antibodies in Qiaoxi Township After the Elimination of the Disease [J]. Zhejiang Preventive Medicine, 1994, (04): 19-20.
Article	Shen,1994	Xiaoxi Village, Zhejiang Province	COPT	1993		1034	1	25.Shen Yumei, Chen Jixian, Yao Shuqin, et al. Detection of Schistosomiasis Antibodies in Qiaoxi Township After the Elimination of the Disease [J]. Zhejiang Preventive Medicine, 1994, (04): 19-20.
Article	Shen,1994	Xiaoxi Village, Zhejiang Province	COPT	1993		1034	98	25.Shen Yumei, Chen Jixian, Yao Shuqin, et al. Detection of Schistosomiasis Antibodies in Qiaoxi Township After the Elimination of the Disease [J]. Zhejiang Preventive Medicine, 1994, (04): 19-20.
Article	Shen,1994	Zhenshui Village, Zhejiang Province	COPT	1993		1008	1	25.Shen Yumei, Chen Jixian, Yao Shuqin, et al. Detection of Schistosomiasis Antibodies in Qiaoxi Township After the Elimination of the Disease [J]. Zhejiang Preventive Medicine, 1994, (04): 19-20.
Article	Shen,1994	Zhenshui Village, Zhejiang Province	COPT	1993		1008	93	25.Shen Yumei, Chen Jixian, Yao Shuqin, et al. Detection of Schistosomiasis Antibodies in Qiaoxi Township After the Elimination of the Disease [J]. Zhejiang Preventive Medicine, 1994, (04): 19-20.
Article	Shi,1994	Shima Village, Hunan Province	IHA	1992	＞3	200	122	26.Shi Zhonggu, Zhuo Shangjiong, He Zhihui, et al. Pilot Study on the Main Indicators for Determining Chemotherapy Targets for Schistosomiasis [J]. Chinese Journal of Schistosomiasis Control, 1994, 6(3): 159-161.
Article	Shi,1994	Shima Village, Hunan Province	IHA	1993	＞3	184	57	26.Shi Zhonggu, Zhuo Shangjiong, He Zhihui, et al. Pilot Study on the Main Indicators for Determining Chemotherapy Targets for Schistosomiasis [J]. Chinese Journal of Schistosomiasis Control, 1994, 6(3): 159-161.
Article	Wang,1994	Honglou Village, Anhui Province	COPT	1991	＞3	1219	46	27.Wang Zhi, Yu Xianzhi, Pan Xinping. Evaluation of the Field Effectiveness of Dot-ELISA for Diagnosing Schistosomiasis [J]. Chinese Journal of Schistosomiasis Control, 1994, (02): 84. DOI: 10.16250/j.32.1374.1994.02.009.
Article	Wang,1994	Honglou Village, Anhui Province	COPT	1991	＞3	1219	108	27.Wang Zhi, Yu Xianzhi, Pan Xinping. Evaluation of the Field Effectiveness of Dot-ELISA for Diagnosing Schistosomiasis [J]. Chinese Journal of Schistosomiasis Control, 1994, (02): 84. DOI: 10.16250/j.32.1374.1994.02.009.
Article	Wang,1994	Honglou Village, Anhui Province	COPT	1991	＞3	1219	230	27.Wang Zhi, Yu Xianzhi, Pan Xinping. Evaluation of the Field Effectiveness of Dot-ELISA for Diagnosing Schistosomiasis [J]. Chinese Journal of Schistosomiasis Control, 1994, (02): 84. DOI: 10.16250/j.32.1374.1994.02.009.
Article	Yuan,1994	Su Shan Village, Jiangxi Province	IHA	1992	＞5	282	89	28.Yuan Weihua, Liu Huai, Zhu Ruoyu. Report on Schistosomiasis Detection Using IHA in Susun Village, Matou Town, Ruichang City [J]. Jiujiang Medicine, 1994, (4): 255.
Article	Gu,1995	Yutoutang Village, Zhejiang Province	ELISA	1992	＞7	220	4	29.Gu Qizhang, He Jiagan, Chen He, et al. Study on the Diagnosis and Epidemiological Investigation of Schistosomiasis Japonica Using Dot-ELISA [J]. Health Research, 1995, (04): 4-7.
Article	Gu,1995	Yutoutang Village, Zhejiang Province	ELISA	1992	＞7	220	71	29.Gu Qizhang, He Jiagan, Chen He, et al. Study on the Diagnosis and Epidemiological Investigation of Schistosomiasis Japonica Using Dot-ELISA [J]. Health Research, 1995, (04): 4-7.
Article	Gu,1995	Fangxian Village, Zhejiang Province	ELISA	1992	＞7	243	0	29.Gu Qizhang, He Jiagan, Chen He, et al. Study on the Diagnosis and Epidemiological Investigation of Schistosomiasis Japonica Using Dot-ELISA [J]. Health Research, 1995, (04): 4-7.
Article	Gu,1995	Fangxian Village, Zhejiang Province	ELISA	1992	＞7	243	6	29.Gu Qizhang, He Jiagan, Chen He, et al. Study on the Diagnosis and Epidemiological Investigation of Schistosomiasis Japonica Using Dot-ELISA [J]. Health Research, 1995, (04): 4-7.
Article	Gu,1995	Huanqiao Village, Zhejiang Province	ELISA	1992	＞7	201	4	29.Gu Qizhang, He Jiagan, Chen He, et al. Study on the Diagnosis and Epidemiological Investigation of Schistosomiasis Japonica Using Dot-ELISA [J]. Health Research, 1995, (04): 4-7.
Article	Gu,1995	Huanqiao Village, Zhejiang Province	ELISA	1992	＞7	201	25	29.Gu Qizhang, He Jiagan, Chen He, et al. Study on the Diagnosis and Epidemiological Investigation of Schistosomiasis Japonica Using Dot-ELISA [J]. Health Research, 1995, (04): 4-7.
Article	Peng,1995	Dantan Farm, Hunan Province	IHA	1994		1165	24	30.Peng Huayong. The Elimination of Schistosomiasis at Cendan Farm, Hunan Province [J]. Journal of Practical Preventive Medicine, 1995, (04): 221-222.
Article	Wang,1995	Chenqiaozhou Village, Anhui Province	COPT	1992		2317	246	31.Wang Tianping, Qin Xingyuan, Lü Dabing, et al. Study on the Control of Schistosomiasis Transmission in Island-Type Jiangxinzhou Areas Through Reclamation and Management of Waste Lands [J]. Journal of Parasitic Disease Prevention and Research, 1995, (01): 6-9.
Article	Wang,1995	Chenqiaozhou Village, Anhui Province	COPT	1994		1614	73	31.Wang Tianping, Qin Xingyuan, Lü Dabing, et al. Study on the Control of Schistosomiasis Transmission in Island-Type Jiangxinzhou Areas Through Reclamation and Management of Waste Lands [J]. Journal of Parasitic Disease Prevention and Research, 1995, (01): 6-9.
Article	Yao,1995	Heping Village, Hubei Province	IHA	1991		115	3	32.Yao Junming, Su Yixiang, Su Zhendou, et al. The Role of Health Education Forms in Schistosomiasis Control [J]. Chinese Journal of Schistosomiasis Control, 1995, (06): 368-369. DOI: 10.16250/j.32.1374.1995.06.028.
Article	Yao,1995	Heping Village, Hubei Province	IHA	1993		120	3	32.Yao Junming, Su Yixiang, Su Zhendou, et al. The Role of Health Education Forms in Schistosomiasis Control [J]. Chinese Journal of Schistosomiasis Control, 1995, (06): 368-369. DOI: 10.16250/j.32.1374.1995.06.028.
Article	Zhao,1995	Huizhouzhuang Village, Zhejiang Province	ELISA	1990	＞5	118	0	33.Zhao Mengyi, Lin Zuchang. Investigation of Schistosomiasis and Related Factors in "Disease-Free but Snail-Infested Villages" in Changxing County [J]. Chinese Journal of Schistosomiasis Control, 1995, (04): 239-241. DOI: 10.16250/j.32.1374.1995.04.024.
Article	Zhao,1995	Huizhouzhuang Village, Zhejiang Province	ELISA	1990	＞5	118	2	33.Zhao Mengyi, Lin Zuchang. Investigation of Schistosomiasis and Related Factors in "Disease-Free but Snail-Infested Villages" in Changxing County [J]. Chinese Journal of Schistosomiasis Control, 1995, (04): 239-241. DOI: 10.16250/j.32.1374.1995.04.024.
Article	Zhao,1995	Qiujia Village, Zhejiang Province	ELISA	1990	＞5	103	2	33.Zhao Mengyi, Lin Zuchang. Investigation of Schistosomiasis and Related Factors in "Disease-Free but Snail-Infested Villages" in Changxing County [J]. Chinese Journal of Schistosomiasis Control, 1995, (04): 239-241. DOI: 10.16250/j.32.1374.1995.04.024.
Article	Zhao,1995	Qiujia Village, Zhejiang Province	ELISA	1990	＞5	103	3	33.Zhao Mengyi, Lin Zuchang. Investigation of Schistosomiasis and Related Factors in "Disease-Free but Snail-Infested Villages" in Changxing County [J]. Chinese Journal of Schistosomiasis Control, 1995, (04): 239-241. DOI: 10.16250/j.32.1374.1995.04.024.
Article	Zhao,1995	Shigugang Village, Zhejiang Province	ELISA	1990	＞5	117	3	33.Zhao Mengyi, Lin Zuchang. Investigation of Schistosomiasis and Related Factors in "Disease-Free but Snail-Infested Villages" in Changxing County [J]. Chinese Journal of Schistosomiasis Control, 1995, (04): 239-241. DOI: 10.16250/j.32.1374.1995.04.024.
Article	Zhao,1995	Shigugang Village, Zhejiang Province	ELISA	1990	＞5	117	6	33.Zhao Mengyi, Lin Zuchang. Investigation of Schistosomiasis and Related Factors in "Disease-Free but Snail-Infested Villages" in Changxing County [J]. Chinese Journal of Schistosomiasis Control, 1995, (04): 239-241. DOI: 10.16250/j.32.1374.1995.04.024.
Article	Zhao,1995	Xinsheng Village, Zhejiang Province	ELISA	1990	＞5	109	3	33.Zhao Mengyi, Lin Zuchang. Investigation of Schistosomiasis and Related Factors in "Disease-Free but Snail-Infested Villages" in Changxing County [J]. Chinese Journal of Schistosomiasis Control, 1995, (04): 239-241. DOI: 10.16250/j.32.1374.1995.04.024.
Article	Zhao,1995	Xinsheng Village, Zhejiang Province	ELISA	1990	＞5	109	10	33.Zhao Mengyi, Lin Zuchang. Investigation of Schistosomiasis and Related Factors in "Disease-Free but Snail-Infested Villages" in Changxing County [J]. Chinese Journal of Schistosomiasis Control, 1995, (04): 239-241. DOI: 10.16250/j.32.1374.1995.04.024.
Article	Zhao,1995	Zhuangfang Village, Zhejiang Province	ELISA	1990	＞5	97	0	33.Zhao Mengyi, Lin Zuchang. Investigation of Schistosomiasis and Related Factors in "Disease-Free but Snail-Infested Villages" in Changxing County [J]. Chinese Journal of Schistosomiasis Control, 1995, (04): 239-241. DOI: 10.16250/j.32.1374.1995.04.024.
Article	Zhao,1995	Zhuangfang Village, Zhejiang Province	ELISA	1990	＞5	97	1	33.Zhao Mengyi, Lin Zuchang. Investigation of Schistosomiasis and Related Factors in "Disease-Free but Snail-Infested Villages" in Changxing County [J]. Chinese Journal of Schistosomiasis Control, 1995, (04): 239-241. DOI: 10.16250/j.32.1374.1995.04.024.
Article	He,1996	Chaling Village, Anhui Province	IHA	1991	＞3	2496	84	34.He Qiuxia. Monitoring Results After the Basic Elimination of Schistosomiasis in Chaling Village [J]. Journal of Parasitic Disease Prevention and Research, 1996, (03): 140.
Article	He,1996	Chaling Village, Anhui Province	IHA	1992	＞3	2312	12	34.He Qiuxia. Monitoring Results After the Basic Elimination of Schistosomiasis in Chaling Village [J]. Journal of Parasitic Disease Prevention and Research, 1996, (03): 140.
Article	Li,1996	Hongjing Village, Jiangxi Province	IHA	1991	＞3	618	376	35.Li Guohua, Cheng Yu, Gu Xiaonan, et al. Observation on the Comprehensive Control Effect of Schistosomiasis in Hongjing Village, Poyang Lake Area [J]. Chinese Journal of Schistosomiasis Control, 1996, (05): 302-304. DOI: 10.16250/j.32.1374.1996.05.021.
Article	Li,1996	Hongjing Village, Jiangxi Province	IHA	1993	＞3	510	102	35.Li Guohua, Cheng Yu, Gu Xiaonan, et al. Observation on the Comprehensive Control Effect of Schistosomiasis in Hongjing Village, Poyang Lake Area [J]. Chinese Journal of Schistosomiasis Control, 1996, (05): 302-304. DOI: 10.16250/j.32.1374.1996.05.021.
Article	Li,1996	Hongjing Village, Jiangxi Province	IHA	1994	＞3	320	70	35.Li Guohua, Cheng Yu, Gu Xiaonan, et al. Observation on the Comprehensive Control Effect of Schistosomiasis in Hongjing Village, Poyang Lake Area [J]. Chinese Journal of Schistosomiasis Control, 1996, (05): 302-304. DOI: 10.16250/j.32.1374.1996.05.021.
Article	Lou,1996	Yangxi Village, Zhejiang Province	IHA	1994	＞3	1100	277	36.Lou Wenxian, Yu Anzhou, Xu Donghong, et al. Detection of Circulating Antigens in Populations in Areas Where Schistosomiasis Japonica Has Been Basically Eliminated [J]. Chinese Journal of Parasitology and Parasitic Diseases, 1996, (02): 16-18.
Article	Zheng,1996	Pangbang Village, Jiangsu Province	Other	1994		503	21	37.Zheng Xiaoyu, Wu Guoqiang, Yin Anhua, et al. Report on GST Antibody Levels in Populations in Former Schistosomiasis Endemic Areas [J]. Chinese Journal of Schistosomiasis Control, 1996, (02): 109-111. DOI: 10.16250/j.32.1374.1996.02.018.
Article	Zheng,1996	Pangbang Village, Jiangsu Province	Other	1994		503	28	37.Zheng Xiaoyu, Wu Guoqiang, Yin Anhua, et al. Report on GST Antibody Levels in Populations in Former Schistosomiasis Endemic Areas [J]. Chinese Journal of Schistosomiasis Control, 1996, (02): 109-111. DOI: 10.16250/j.32.1374.1996.02.018.
Article	Zheng,1996	Fanxiang Village, Jiangsu Province	Other	1994		520	66	37.Zheng Xiaoyu, Wu Guoqiang, Yin Anhua, et al. Report on GST Antibody Levels in Populations in Former Schistosomiasis Endemic Areas [J]. Chinese Journal of Schistosomiasis Control, 1996, (02): 109-111. DOI: 10.16250/j.32.1374.1996.02.018.
Article	Zheng,1996	Fanxiang Village, Jiangsu Province	Other	1994		520	110	37.Zheng Xiaoyu, Wu Guoqiang, Yin Anhua, et al. Report on GST Antibody Levels in Populations in Former Schistosomiasis Endemic Areas [J]. Chinese Journal of Schistosomiasis Control, 1996, (02): 109-111. DOI: 10.16250/j.32.1374.1996.02.018.
Article	Zheng,1996	Xizhang Village, Jiangsu Province	Other	1994		492	13	37.Zheng Xiaoyu, Wu Guoqiang, Yin Anhua, et al. Report on GST Antibody Levels in Populations in Former Schistosomiasis Endemic Areas [J]. Chinese Journal of Schistosomiasis Control, 1996, (02): 109-111. DOI: 10.16250/j.32.1374.1996.02.018.
Article	Zheng,1996	Xizhang Village, Jiangsu Province	Other	1994		492	16	37.Zheng Xiaoyu, Wu Guoqiang, Yin Anhua, et al. Report on GST Antibody Levels in Populations in Former Schistosomiasis Endemic Areas [J]. Chinese Journal of Schistosomiasis Control, 1996, (02): 109-111. DOI: 10.16250/j.32.1374.1996.02.018.
Article	Zheng,1996	Wulou Village, Jiangsu Province	Other	1994		485	5	37.Zheng Xiaoyu, Wu Guoqiang, Yin Anhua, et al. Report on GST Antibody Levels in Populations in Former Schistosomiasis Endemic Areas [J]. Chinese Journal of Schistosomiasis Control, 1996, (02): 109-111. DOI: 10.16250/j.32.1374.1996.02.018.
Article	Zheng,1996	Wulou Village, Jiangsu Province	Other	1994		485	11	37.Zheng Xiaoyu, Wu Guoqiang, Yin Anhua, et al. Report on GST Antibody Levels in Populations in Former Schistosomiasis Endemic Areas [J]. Chinese Journal of Schistosomiasis Control, 1996, (02): 109-111. DOI: 10.16250/j.32.1374.1996.02.018.
Article	Gu,1997	Hexing Village, Sichuan Province	Other	1991		603	299	38.Gu Xueguang, Xu Fasen, Liang Song, et al. Study on the Stratified Control Effectiveness of Schistosomiasis in the Xichang Experimental Area [J]. Chinese Journal of Schistosomiasis Control, 1997, (06): 338-341. DOI: 10.16250/j.32.1374.1997.06.006.
Article	Gu,1997	Minhe Village, Sichuan Province	Other	1991		799	425	38.Gu Xueguang, Xu Fasen, Liang Song, et al. Study on the Stratified Control Effectiveness of Schistosomiasis in the Xichang Experimental Area [J]. Chinese Journal of Schistosomiasis Control, 1997, (06): 338-341. DOI: 10.16250/j.32.1374.1997.06.006.
Article	Gu,1997	Minhe Village, Sichuan Province	Other	1991		795	461	38.Gu Xueguang, Xu Fasen, Liang Song, et al. Study on the Stratified Control Effectiveness of Schistosomiasis in the Xichang Experimental Area [J]. Chinese Journal of Schistosomiasis Control, 1997, (06): 338-341. DOI: 10.16250/j.32.1374.1997.06.006.
Article	Gu,1997	Hexing Village, Sichuan Province	Other	1992		586	292	38.Gu Xueguang, Xu Fasen, Liang Song, et al. Study on the Stratified Control Effectiveness of Schistosomiasis in the Xichang Experimental Area [J]. Chinese Journal of Schistosomiasis Control, 1997, (06): 338-341. DOI: 10.16250/j.32.1374.1997.06.006.
Article	Gu,1997	Minhe Village, Sichuan Province	Other	1992		800	423	38.Gu Xueguang, Xu Fasen, Liang Song, et al. Study on the Stratified Control Effectiveness of Schistosomiasis in the Xichang Experimental Area [J]. Chinese Journal of Schistosomiasis Control, 1997, (06): 338-341. DOI: 10.16250/j.32.1374.1997.06.006.
Article	Gu,1997	Minhe Village, Sichuan Province	Other	1992		739	437	38.Gu Xueguang, Xu Fasen, Liang Song, et al. Study on the Stratified Control Effectiveness of Schistosomiasis in the Xichang Experimental Area [J]. Chinese Journal of Schistosomiasis Control, 1997, (06): 338-341. DOI: 10.16250/j.32.1374.1997.06.006.
Article	Gu,1997	Hexing Village, Sichuan Province	Other	1993		212	126	38.Gu Xueguang, Xu Fasen, Liang Song, et al. Study on the Stratified Control Effectiveness of Schistosomiasis in the Xichang Experimental Area [J]. Chinese Journal of Schistosomiasis Control, 1997, (06): 338-341. DOI: 10.16250/j.32.1374.1997.06.006.
Article	Gu,1997	Minhe Village, Sichuan Province	Other	1993		312	189	38.Gu Xueguang, Xu Fasen, Liang Song, et al. Study on the Stratified Control Effectiveness of Schistosomiasis in the Xichang Experimental Area [J]. Chinese Journal of Schistosomiasis Control, 1997, (06): 338-341. DOI: 10.16250/j.32.1374.1997.06.006.
Article	Gu,1997	Minhe Village, Sichuan Province	Other	1993		302	189	38.Gu Xueguang, Xu Fasen, Liang Song, et al. Study on the Stratified Control Effectiveness of Schistosomiasis in the Xichang Experimental Area [J]. Chinese Journal of Schistosomiasis Control, 1997, (06): 338-341. DOI: 10.16250/j.32.1374.1997.06.006.
Article	Gu,1997	Hexing Village, Sichuan Province	Other	1994		547	29	38.Gu Xueguang, Xu Fasen, Liang Song, et al. Study on the Stratified Control Effectiveness of Schistosomiasis in the Xichang Experimental Area [J]. Chinese Journal of Schistosomiasis Control, 1997, (06): 338-341. DOI: 10.16250/j.32.1374.1997.06.006.
Article	Gu,1997	Minhe Village, Sichuan Province	Other	1994		759	56	38.Gu Xueguang, Xu Fasen, Liang Song, et al. Study on the Stratified Control Effectiveness of Schistosomiasis in the Xichang Experimental Area [J]. Chinese Journal of Schistosomiasis Control, 1997, (06): 338-341. DOI: 10.16250/j.32.1374.1997.06.006.
Article	Gu,1997	Minhe Village, Sichuan Province	Other	1994		726	96	38.Gu Xueguang, Xu Fasen, Liang Song, et al. Study on the Stratified Control Effectiveness of Schistosomiasis in the Xichang Experimental Area [J]. Chinese Journal of Schistosomiasis Control, 1997, (06): 338-341. DOI: 10.16250/j.32.1374.1997.06.006.
Article	Gu,1997	Hexing Village, Sichuan Province	Other	1995		540	24	38.Gu Xueguang, Xu Fasen, Liang Song, et al. Study on the Stratified Control Effectiveness of Schistosomiasis in the Xichang Experimental Area [J]. Chinese Journal of Schistosomiasis Control, 1997, (06): 338-341. DOI: 10.16250/j.32.1374.1997.06.006.
Article	Gu,1997	Minhe Village, Sichuan Province	Other	1995		755	46	38.Gu Xueguang, Xu Fasen, Liang Song, et al. Study on the Stratified Control Effectiveness of Schistosomiasis in the Xichang Experimental Area [J]. Chinese Journal of Schistosomiasis Control, 1997, (06): 338-341. DOI: 10.16250/j.32.1374.1997.06.006.
Article	Gu,1997	Minhe Village, Sichuan Province	Other	1995		755	47	38.Gu Xueguang, Xu Fasen, Liang Song, et al. Study on the Stratified Control Effectiveness of Schistosomiasis in the Xichang Experimental Area [J]. Chinese Journal of Schistosomiasis Control, 1997, (06): 338-341. DOI: 10.16250/j.32.1374.1997.06.006.
Article	Huang,1997	Xinjiang Village, Hunan Province	IHA	1994	＞10	361	217	39.Huang Lingxia, Chen Sixi, Yi Zheshen, et al. Comparison of the Effectiveness of Ultrasound and Clinical Stool Concentration Sedimentation Serology in Schistosomiasis Examination [J]. Chinese Journal of Schistosomiasis Control, 1997, (02): 85-88. DOI: 10.16250/j.32.1374.1997.02.010.
Article	Huang,1997	Ganjia Village, Hunan Province	IHA	1994	＞10	142	117	39.Huang Lingxia, Chen Sixi, Yi Zheshen, et al. Comparison of the Effectiveness of Ultrasound and Clinical Stool Concentration Sedimentation Serology in Schistosomiasis Examination [J]. Chinese Journal of Schistosomiasis Control, 1997, (02): 85-88. DOI: 10.16250/j.32.1374.1997.02.010.
Article	Yang,1997	Jidengping Village, Yunnan Province	IHA	1994	＞5	365	309	40.Yang Jinliang, Gong Zhengbiao, Li Xiongbin, et al. Serological Epidemiological Survey of Schistosomiasis in Yunnan [J]. Journal of Practical Parasitic Diseases, 1997, 5(2): 91.
Article	Yang,1997	Jiangdeng Village, Yunnan Province	IHA	1994	＞5	357	34	40.Yang Jinliang, Gong Zhengbiao, Li Xiongbin, et al. Serological Epidemiological Survey of Schistosomiasis in Yunnan [J]. Journal of Practical Parasitic Diseases, 1997, 5(2): 91.
Article	Yang,1997	Xiayi Village, Yunnan Province	IHA	1994	＞5	104	55	40.Yang Jinliang, Gong Zhengbiao, Li Xiongbin, et al. Serological Epidemiological Survey of Schistosomiasis in Yunnan [J]. Journal of Practical Parasitic Diseases, 1997, 5(2): 91.
Article	Yang,1997	Yonghe Village, Yunnan Province	IHA	1994	＞5	114	10	40.Yang Jinliang, Gong Zhengbiao, Li Xiongbin, et al. Serological Epidemiological Survey of Schistosomiasis in Yunnan [J]. Journal of Practical Parasitic Diseases, 1997, 5(2): 91.
Article	Yang,1997	Zhaojiaying Village, Yunnan Province	IHA	1994	＞5	414	141	40.Yang Jinliang, Gong Zhengbiao, Li Xiongbin, et al. Serological Epidemiological Survey of Schistosomiasis in Yunnan [J]. Journal of Practical Parasitic Diseases, 1997, 5(2): 91.
Article	Yin,1997	Fanhu Village, Jiangxi Province	ELISA	1995	＞6	315	170	41.Yin Dong, Chen Honggen, Zeng Xiaojun, et al. Serological Detection and Analysis of Schistosomiasis Japonica in Fanhuh Village, Poyang Lake Area [J]. Journal of Jiangxi Medical College, 1997, (01): 24-27.
Article	Yin,1997	Fanhu Village, Jiangxi Province	ELISA	1995	＞6	332	251	41.Yin Dong, Chen Honggen, Zeng Xiaojun, et al. Serological Detection and Analysis of Schistosomiasis Japonica in Fanhuh Village, Poyang Lake Area [J]. Journal of Jiangxi Medical College, 1997, (01): 24-27.
Article	Zhou,1997	Jiangchang Village, Anhui Province	ELISA	1996	＞5	1069	138	42.Zhou Tiehong, Tang Lisheng, Mo Yisheng. On-Site Application of Monoclonal Antibody Dot-ELISA for Detecting Circulating Antigen of Schistosomiasis [J]. Journal of Anhui Preventive Medicine, 1997, (01): 36-37.
Article	Zhou,1997	Jiangchang Village, Anhui Province	ELISA	1996	＞5	1069	219	42.Zhou Tiehong, Tang Lisheng, Mo Yisheng. On-Site Application of Monoclonal Antibody Dot-ELISA for Detecting Circulating Antigen of Schistosomiasis [J]. Journal of Anhui Preventive Medicine, 1997, (01): 36-37.
Article	Feng,1998	Dongsonglinxia Village, Zhejiang Province	IHA	1997	＞8	530	78	43.Feng Xiudong, Yang Yunhua. Monitoring Antibody Levels in Populations Using IHA in Areas Where Schistosomiasis Has Been Eliminated [J]. Journal of Practical Parasitic Diseases, 1998, (03): 48-49.
Article	Guan,1999	Zhongjiang Village, Hubei Province	IHA	1997	＞3	707	442	44.Guan Weihua, Yuan Hongchang, Zhao Genming, et al. Epidemiological Investigation of Schistosomiasis Japonica in the Water Network-Type Endemic Area Inside Yuan [J]. Chinese Journal of Public Health, 1999, (08): 16-18.
Article	Hong,1999	Banqiao Village, Yunnan Province	IHA	1996		500	33	45.Hong Jinfeng. Results of IHA Detection in Populations After Schistosomiasis Elimination [J]. Chinese Journal of Schistosomiasis Control, 1999, (02): 94. DOI: 10.16250/j.32.1374.1999.02.016.
Article	Hong,1999	Luofuyi Village, Yunnan Province	IHA	1996		442	24	45.Hong Jinfeng. Results of IHA Detection in Populations After Schistosomiasis Elimination [J]. Chinese Journal of Schistosomiasis Control, 1999, (02): 94. DOI: 10.16250/j.32.1374.1999.02.016.
Article	Hong,1999	Shiduohe Village, Yunnan Province	IHA	1996		105	4	45.Hong Jinfeng. Results of IHA Detection in Populations After Schistosomiasis Elimination [J]. Chinese Journal of Schistosomiasis Control, 1999, (02): 94. DOI: 10.16250/j.32.1374.1999.02.016.
Article	Hong,1999	Xinhua Village, Yunnan Province	IHA	1996		436	43	45.Hong Jinfeng. Results of IHA Detection in Populations After Schistosomiasis Elimination [J]. Chinese Journal of Schistosomiasis Control, 1999, (02): 94. DOI: 10.16250/j.32.1374.1999.02.016.
Article	Hong,1999	Xiangtang Village, Hunan Province	IHA	1998	＞6	470	153	45.Hong Jinfeng. Results of IHA Detection in Populations After Schistosomiasis Elimination [J]. Chinese Journal of Schistosomiasis Control, 1999, (02): 94. DOI: 10.16250/j.32.1374.1999.02.016.
Article	Wang,1999	Xialangqiao Village, Zhejiang Province	IHA	1998	＞8	1580	233	46.Wang Zhongquan. Monitoring IHA Antibody Levels in Populations in Areas Where Schistosomiasis Has Been Eliminated [J]. Guangxi Preventive Medicine, 1999, (04): 64.
Article	Zhu,1999	Chengxi Village, Anhui Province	COPT	1995	＞3	1535	28	47.Zhu Daichun. Investigation of Schistosomiasis Epidemic in Upper Reaches of Nanmen River, Fanchang [J]. Chinese Journal of Schistosomiasis Control, 1999, (03): 160. DOI: 10.16250/j.32.1374.1999.03.015.
Article	Zhu,1999	Shangma Village, Anhui Province	COPT	1995	＞3	1164	33	47.Zhu Daichun. Investigation of Schistosomiasis Epidemic in Upper Reaches of Nanmen River, Fanchang [J]. Chinese Journal of Schistosomiasis Control, 1999, (03): 160. DOI: 10.16250/j.32.1374.1999.03.015.
Article	Chen,2000	Xiangtang Village, Hunan Province	IHA	1998	＞6	1089	325	48.Chen Maosheng, Chen Jianlong, Li Li, et al. Investigation of a New Schistosomiasis Endemic Area in Urban Zhuzhou City [J]. Chinese Journal of Schistosomiasis Control, 2000, (04): 238-239. DOI: 10.16250/j.32.1374.2000.04.029.
Article	Li,2000	Lianhe Village, Anhui Province	IHA	2000		857	297	49.Li Junhong, Wang Tianping, Xiao Xiang, et al. Study on the Screening Program for Chemotherapy Targets in Moderately Endemic Areas of Schistosomiasis [J]. Chinese Journal of Schistosomiasis Control, 2002, (06): 418-421. DOI: 10.16250/j.32.1374.2002.06.006.
Article	Lin,2000	Yongfeng Village, Jiangxi Province	IHA	1999	＞4	818	586	50.Lin Dandan, Liu Yuemin, Hu Fei, et al. Investigation of the Current Status of Schistosomiasis in a Hilly Endemic Area in Jiangxi Province [J]. Chinese Journal of Schistosomiasis Control, 2000, (04): 246-248. DOI: 10.16250/j.32.1374.2000.04.036.
Article	Liu,2000	Jingang Village, Hunan Province	IHA	1997		1505	21	51.Liu Zhaochun, Xie Musheng, Liu Qili, et al. Evaluation Report on Schistosomiasis Control in Linli and Shimen Counties [J]. Journal of Practical Parasitic Diseases, 2000, (01): 35-36.
Article	Liu,2000	Liujiapu Village, Hunan Province	IHA	1997		1576	5	51.Liu Zhaochun, Xie Musheng, Liu Qili, et al. Evaluation Report on Schistosomiasis Control in Linli and Shimen Counties [J]. Journal of Practical Parasitic Diseases, 2000, (01): 35-36.
Article	Liu,2000	Daifang Village, Jiangxi Province	IHA	1998		1082	334	52.Liu Yanhe, Liu Weiqi. Re-emergence of Schistosomiasis in Anyi County 10 Years After Elimination [J]. Chinese Journal of Schistosomiasis Control, 2000, (03): 155. DOI: 10.16250/j.32.1374.2000.03.013.
Article	Wang,2000	Xiangshi Village, Anhui Province	Other	1999	＞5	408	159	53.Wang Zhishun, Li Yi, Lu Baozhen, et al. Investigation of Schistosomiasis Rebound in Xiangshi Village, Shitai County [J]. Chinese Journal of Schistosomiasis Control, 2000, (06): 375-376. DOI: 10.16250/j.32.1374.2000.06.028.
Article	Zhang,2000	Fujiazhou Village, Hunan Province	ELISA	1997		509	69	54.Zhang Shunke, Zeng Qingren, Li Zhongjie, et al. Discovery of New Schistosomiasis Endemic Foci in Fujiazhou Area, Lower Xiangjiang River [J]. Modern Preventive Medicine, 2000, (03): 434.
Article	Zhang,2000	Fujiazhou Village, Hunan Province	ELISA	1997		509	82	54.Zhang Shunke, Zeng Qingren, Li Zhongjie, et al. Discovery of New Schistosomiasis Endemic Foci in Fujiazhou Area, Lower Xiangjiang River [J]. Modern Preventive Medicine, 2000, (03): 434.
Article	Zhang,2000	Jiujiawan Village, Hunan Province	ELISA	1997		87	2	54.Zhang Shunke, Zeng Qingren, Li Zhongjie, et al. Discovery of New Schistosomiasis Endemic Foci in Fujiazhou Area, Lower Xiangjiang River [J]. Modern Preventive Medicine, 2000, (03): 434.
Article	Zhang,2000	Jiujiawan Village, Hunan Province	ELISA	1997		87	5	54.Zhang Shunke, Zeng Qingren, Li Zhongjie, et al. Discovery of New Schistosomiasis Endemic Foci in Fujiazhou Area, Lower Xiangjiang River [J]. Modern Preventive Medicine, 2000, (03): 434.
Article	Li,2001	Feilong Village, Sichuan Province	Other	1996	＞4	591	225	55.Li Juanyou, Liu Chongyi, Qu Zhenqi, et al. Investigation on the Current Status of Schistosomiasis in Feilong and Yangou Villages, Danleng County, Sichuan Province [J]. Journal of Practical Parasitic Diseases, 2001, 9(4): 166-167. DOI: 10.3969/j.issn.1672-2116.2001.04.010.
Article	Li,2001	Feilong Village, Sichuan Province	Other	1996	＞4	591	237	55.Li Juanyou, Liu Chongyi, Qu Zhenqi, et al. Investigation on the Current Status of Schistosomiasis in Feilong and Yangou Villages, Danleng County, Sichuan Province [J]. Journal of Practical Parasitic Diseases, 2001, 9(4): 166-167. DOI: 10.3969/j.issn.1672-2116.2001.04.010.
Article	Li,2001	Yangou Village, Sichuan Province	Other	1996	＞4	935	329	55.Li Juanyou, Liu Chongyi, Qu Zhenqi, et al. Investigation on the Current Status of Schistosomiasis in Feilong and Yangou Villages, Danleng County, Sichuan Province [J]. Journal of Practical Parasitic Diseases, 2001, 9(4): 166-167. DOI: 10.3969/j.issn.1672-2116.2001.04.010.
Article	Li,2001	Yangou Village, Sichuan Province	Other	1996	＞4	932	379	55.Li Juanyou, Liu Chongyi, Qu Zhenqi, et al. Investigation on the Current Status of Schistosomiasis in Feilong and Yangou Villages, Danleng County, Sichuan Province [J]. Journal of Practical Parasitic Diseases, 2001, 9(4): 166-167. DOI: 10.3969/j.issn.1672-2116.2001.04.010.
Article	Li,2001	Sanlian Village, Anhui Province	IHA	2000		857	552	55.Li Juanyou, Liu Chongyi, Qu Zhenqi, et al. Investigation on the Current Status of Schistosomiasis in Feilong and Yangou Villages, Danleng County, Sichuan Province [J]. Journal of Practical Parasitic Diseases, 2001, 9(4): 166-167. DOI: 10.3969/j.issn.1672-2116.2001.04.010.
Article	Qiu,2001	Hengtang Village, Jiangxi Province	IHA	1992	＞3	500	71	56.Qiu Yijun, Li Jianren, Xu Li. Analysis of 8-Year Monitoring Results in a Moderately Endemic Area of Schistosomiasis in Hilly Regions [J]. Chinese Journal of Schistosomiasis Control, 2001, (05): 315. DOI: 10.16250/j.32.1374.2001.05.032.
Article	Qiu,2001	Hengtang Village, Jiangxi Province	IHA	1993	＞3	500	58	56.Qiu Yijun, Li Jianren, Xu Li. Analysis of 8-Year Monitoring Results in a Moderately Endemic Area of Schistosomiasis in Hilly Regions [J]. Chinese Journal of Schistosomiasis Control, 2001, (05): 315. DOI: 10.16250/j.32.1374.2001.05.032.
Article	Qiu,2001	Hengtang Village, Jiangxi Province	IHA	1994	＞3	496	47	56.Qiu Yijun, Li Jianren, Xu Li. Analysis of 8-Year Monitoring Results in a Moderately Endemic Area of Schistosomiasis in Hilly Regions [J]. Chinese Journal of Schistosomiasis Control, 2001, (05): 315. DOI: 10.16250/j.32.1374.2001.05.032.
Article	Qiu,2001	Hengtang Village, Jiangxi Province	IHA	1995	＞3	500	20	56.Qiu Yijun, Li Jianren, Xu Li. Analysis of 8-Year Monitoring Results in a Moderately Endemic Area of Schistosomiasis in Hilly Regions [J]. Chinese Journal of Schistosomiasis Control, 2001, (05): 315. DOI: 10.16250/j.32.1374.2001.05.032.
Article	Qiu,2001	Hengtang Village, Jiangxi Province	IHA	1996	＞3	500	13	56.Qiu Yijun, Li Jianren, Xu Li. Analysis of 8-Year Monitoring Results in a Moderately Endemic Area of Schistosomiasis in Hilly Regions [J]. Chinese Journal of Schistosomiasis Control, 2001, (05): 315. DOI: 10.16250/j.32.1374.2001.05.032.
Article	Qiu,2001	Hengtang Village, Jiangxi Province	IHA	1997	＞3	500	12	56.Qiu Yijun, Li Jianren, Xu Li. Analysis of 8-Year Monitoring Results in a Moderately Endemic Area of Schistosomiasis in Hilly Regions [J]. Chinese Journal of Schistosomiasis Control, 2001, (05): 315. DOI: 10.16250/j.32.1374.2001.05.032.
Article	Qiu,2001	Hengtang Village, Jiangxi Province	IHA	1998	＞3	300	22	56.Qiu Yijun, Li Jianren, Xu Li. Analysis of 8-Year Monitoring Results in a Moderately Endemic Area of Schistosomiasis in Hilly Regions [J]. Chinese Journal of Schistosomiasis Control, 2001, (05): 315. DOI: 10.16250/j.32.1374.2001.05.032.
Article	Qiu,2001	Hengtang Village, Jiangxi Province	IHA	1999	＞3	300	11	56.Qiu Yijun, Li Jianren, Xu Li. Analysis of 8-Year Monitoring Results in a Moderately Endemic Area of Schistosomiasis in Hilly Regions [J]. Chinese Journal of Schistosomiasis Control, 2001, (05): 315. DOI: 10.16250/j.32.1374.2001.05.032.
Article	Shen,2001	Binhu Village, Jiangxi Province	IHA	2000	＞5	552	164	57.Shen Guofu, Zhang Baolong, Chen Shuixi, et al. Epidemiological Investigation in a Newly Discovered Schistosomiasis Endemic Village in Poyang Lake Area, Duchang County [J]. Chinese Journal of Schistosomiasis Control, 2001, 13(4): 242-243. DOI: 10.3969/j.issn.1005-6661.2001.04.021.
Article	Wang,2001	Choulin Village, Anhui Province	COPT	1994		1371	560	58.Wang Enmu, Wu Weiduo, He Jiachang, et al. Investigation and Analysis of the Current Status of Schistosomiasis in Chulin Village, Dongzhi County [J]. Journal of Tropical Diseases and Parasitology, 2001, (02): 86-88.
Article	Yang,2001	Damaidi Village, Yunnan Province	Other	2000	＞3	174	52	59.Yang Zhong, Chen Deji, Fan Chongzheng, et al. Application and Evaluation of Screening Methods for Chemotherapy Targets in Mountainous Schistosomiasis Areas [J]. Chinese Journal of Schistosomiasis Control, 2001, 13(2): 106-107. DOI: 10.3969/j.issn.1005-6661.2001.02.015.
Article	Yang,2001	Liantie Village, Yunnan Province	Other	2000	＞3	589	488	59.Yang Zhong, Chen Deji, Fan Chongzheng, et al. Application and Evaluation of Screening Methods for Chemotherapy Targets in Mountainous Schistosomiasis Areas [J]. Chinese Journal of Schistosomiasis Control, 2001, 13(2): 106-107. DOI: 10.3969/j.issn.1005-6661.2001.02.015.
Article	Yang,2001	Qiandian Village, Yunnan Province	Other	2000	＞3	715	654	59.Yang Zhong, Chen Deji, Fan Chongzheng, et al. Application and Evaluation of Screening Methods for Chemotherapy Targets in Mountainous Schistosomiasis Areas [J]. Chinese Journal of Schistosomiasis Control, 2001, 13(2): 106-107. DOI: 10.3969/j.issn.1005-6661.2001.02.015.
Article	Yang,2001	Xidian Village, Yunnan Province	Other	2000	＞3	420	161	59.Yang Zhong, Chen Deji, Fan Chongzheng, et al. Application and Evaluation of Screening Methods for Chemotherapy Targets in Mountainous Schistosomiasis Areas [J]. Chinese Journal of Schistosomiasis Control, 2001, 13(2): 106-107. DOI: 10.3969/j.issn.1005-6661.2001.02.015.
Article	Huang,2002	Lianshi Village, Hubei Province	ELISA	1991		83	3	60.Huang Xibao, Yang Guangbin, Liu Liming, et al. Investigation of Schistosomiasis in Lake Areas Before and After the Implementation of the World Bank Loan Project [J]. Chinese Journal of Zoonoses, 2002, (01): 124-126.
Article	Huang,2002	Lianshi Village, Hubei Province	ELISA	1991		152	7	60.Huang Xibao, Yang Guangbin, Liu Liming, et al. Investigation of Schistosomiasis in Lake Areas Before and After the Implementation of the World Bank Loan Project [J]. Chinese Journal of Zoonoses, 2002, (01): 124-126.
Article	Huang,2002	Lianshi Village, Hubei Province	ELISA	1991		152	10	60.Huang Xibao, Yang Guangbin, Liu Liming, et al. Investigation of Schistosomiasis in Lake Areas Before and After the Implementation of the World Bank Loan Project [J]. Chinese Journal of Zoonoses, 2002, (01): 124-126.
Article	Huang,2002	Lianshi Village, Hubei Province	ELISA	1999		105	0	60.Huang Xibao, Yang Guangbin, Liu Liming, et al. Investigation of Schistosomiasis in Lake Areas Before and After the Implementation of the World Bank Loan Project [J]. Chinese Journal of Zoonoses, 2002, (01): 124-126.
Article	Huang,2002	Lianshi Village, Hubei Province	ELISA	1999		105	7	60.Huang Xibao, Yang Guangbin, Liu Liming, et al. Investigation of Schistosomiasis in Lake Areas Before and After the Implementation of the World Bank Loan Project [J]. Chinese Journal of Zoonoses, 2002, (01): 124-126.
Article	Huang,2002	Lianshi Village, Hubei Province	ELISA	1999		105	11	60.Huang Xibao, Yang Guangbin, Liu Liming, et al. Investigation of Schistosomiasis in Lake Areas Before and After the Implementation of the World Bank Loan Project [J]. Chinese Journal of Zoonoses, 2002, (01): 124-126.
Article	Huang,2002	Xingou Village, Hubei Province	ELISA	1999		100	2	60.Huang Xibao, Yang Guangbin, Liu Liming, et al. Investigation of Schistosomiasis in Lake Areas Before and After the Implementation of the World Bank Loan Project [J]. Chinese Journal of Zoonoses, 2002, (01): 124-126.
Article	Huang,2002	Xingou Village, Hubei Province	ELISA	1999		100	31	60.Huang Xibao, Yang Guangbin, Liu Liming, et al. Investigation of Schistosomiasis in Lake Areas Before and After the Implementation of the World Bank Loan Project [J]. Chinese Journal of Zoonoses, 2002, (01): 124-126.
Article	Huang,2002	Xingou Village, Hubei Province	ELISA	1999		100	32	60.Huang Xibao, Yang Guangbin, Liu Liming, et al. Investigation of Schistosomiasis in Lake Areas Before and After the Implementation of the World Bank Loan Project [J]. Chinese Journal of Zoonoses, 2002, (01): 124-126.
Article	Huang,2002	Zhaonao Village, Hubei Province	ELISA	1999		100	10	60.Huang Xibao, Yang Guangbin, Liu Liming, et al. Investigation of Schistosomiasis in Lake Areas Before and After the Implementation of the World Bank Loan Project [J]. Chinese Journal of Zoonoses, 2002, (01): 124-126.
Article	Huang,2002	Zhaonao Village, Hubei Province	ELISA	1999		100	48	60.Huang Xibao, Yang Guangbin, Liu Liming, et al. Investigation of Schistosomiasis in Lake Areas Before and After the Implementation of the World Bank Loan Project [J]. Chinese Journal of Zoonoses, 2002, (01): 124-126.
Article	Huang,2002	Zhaonao Village, Hubei Province	ELISA	1999		100	49	60.Huang Xibao, Yang Guangbin, Liu Liming, et al. Investigation of Schistosomiasis in Lake Areas Before and After the Implementation of the World Bank Loan Project [J]. Chinese Journal of Zoonoses, 2002, (01): 124-126.
Article	Li,2002	Banqiao Village, Yunnan Province	IHA	2001		433	12	61.Li Binggui. Results of Schistosomiasis Surveillance in Heqing County in 2001 After Transmission Blockage [J]. Journal of Practical Parasitic Diseases, 2002, 10(2): 68-69. DOI: 10.3969/j.issn.1672-2116.2002.02.011.
Article	Li,2002	Heyi Village, Yunnan Province	IHA	2001		533	15	61.Li Binggui. Results of Schistosomiasis Surveillance in Heqing County in 2001 After Transmission Blockage [J]. Journal of Practical Parasitic Diseases, 2002, 10(2): 68-69. DOI: 10.3969/j.issn.1672-2116.2002.02.011.
Article	Li,2002	Jide Village, Yunnan Province	IHA	2001		329	12	61.Li Binggui. Results of Schistosomiasis Surveillance in Heqing County in 2001 After Transmission Blockage [J]. Journal of Practical Parasitic Diseases, 2002, 10(2): 68-69. DOI: 10.3969/j.issn.1672-2116.2002.02.011.
Article	Li,2002	Jianyi Village, Yunnan Province	IHA	2001		236	14	61.Li Binggui. Results of Schistosomiasis Surveillance in Heqing County in 2001 After Transmission Blockage [J]. Journal of Practical Parasitic Diseases, 2002, 10(2): 68-69. DOI: 10.3969/j.issn.1672-2116.2002.02.011.
Article	Li,2002	Jinsuo Village, Yunnan Province	IHA	2001		388	26	61.Li Binggui. Results of Schistosomiasis Surveillance in Heqing County in 2001 After Transmission Blockage [J]. Journal of Practical Parasitic Diseases, 2002, 10(2): 68-69. DOI: 10.3969/j.issn.1672-2116.2002.02.011.
Article	Li,2002	Miaodeng Village, Yunnan Province	IHA	2001		278	13	61.Li Binggui. Results of Schistosomiasis Surveillance in Heqing County in 2001 After Transmission Blockage [J]. Journal of Practical Parasitic Diseases, 2002, 10(2): 68-69. DOI: 10.3969/j.issn.1672-2116.2002.02.011.
Article	Li,2002	Mutun Village, Yunnan Province	IHA	2001		451	29	61.Li Binggui. Results of Schistosomiasis Surveillance in Heqing County in 2001 After Transmission Blockage [J]. Journal of Practical Parasitic Diseases, 2002, 10(2): 68-69. DOI: 10.3969/j.issn.1672-2116.2002.02.011.
Article	Li,2002	Nanhe Village, Yunnan Province	IHA	2001		486	15	61.Li Binggui. Results of Schistosomiasis Surveillance in Heqing County in 2001 After Transmission Blockage [J]. Journal of Practical Parasitic Diseases, 2002, 10(2): 68-69. DOI: 10.3969/j.issn.1672-2116.2002.02.011.
Article	Li,2002	Pengtun Village, Yunnan Province	IHA	2001		238	16	61.Li Binggui. Results of Schistosomiasis Surveillance in Heqing County in 2001 After Transmission Blockage [J]. Journal of Practical Parasitic Diseases, 2002, 10(2): 68-69. DOI: 10.3969/j.issn.1672-2116.2002.02.011.
Article	Li,2002	Ruyi Village, Yunnan Province	IHA	2001		267	8	61.Li Binggui. Results of Schistosomiasis Surveillance in Heqing County in 2001 After Transmission Blockage [J]. Journal of Practical Parasitic Diseases, 2002, 10(2): 68-69. DOI: 10.3969/j.issn.1672-2116.2002.02.011.
Article	Li,2002	Xindeng Village, Yunnan Province	IHA	2001		301	16	61.Li Binggui. Results of Schistosomiasis Surveillance in Heqing County in 2001 After Transmission Blockage [J]. Journal of Practical Parasitic Diseases, 2002, 10(2): 68-69. DOI: 10.3969/j.issn.1672-2116.2002.02.011.
Article	Li,2002	Xinhua Village, Yunnan Province	IHA	2001		657	33	61.Li Binggui. Results of Schistosomiasis Surveillance in Heqing County in 2001 After Transmission Blockage [J]. Journal of Practical Parasitic Diseases, 2002, 10(2): 68-69. DOI: 10.3969/j.issn.1672-2116.2002.02.011.
Article	Qu,2002	Wuyi Village, Hunan Province	IHA	1997	＞5	771	258	62.Qu Guishun, Tian Ziying, Zhang Xianzhong. Analysis of Four Years of Longitudinal Observation Results of Schistosomiasis in Wuyi Village, Hanshou County [J]. Chinese Journal of Schistosomiasis Control, 2002, (03): 242. DOI: 10.16250/j.32.1374.2002.03.044.
Article	Qu,2002	Wuyi Village, Hunan Province	IHA	1998	＞5	664	250	62.Qu Guishun, Tian Ziying, Zhang Xianzhong. Analysis of Four Years of Longitudinal Observation Results of Schistosomiasis in Wuyi Village, Hanshou County [J]. Chinese Journal of Schistosomiasis Control, 2002, (03): 242. DOI: 10.16250/j.32.1374.2002.03.044.
Article	Qu,2002	Wuyi Village, Hunan Province	IHA	1999	＞5	364	190	62.Qu Guishun, Tian Ziying, Zhang Xianzhong. Analysis of Four Years of Longitudinal Observation Results of Schistosomiasis in Wuyi Village, Hanshou County [J]. Chinese Journal of Schistosomiasis Control, 2002, (03): 242. DOI: 10.16250/j.32.1374.2002.03.044.
Article	Qu,2002	Wuyi Village, Hunan Province	IHA	2000	＞5	439	169	62.Qu Guishun, Tian Ziying, Zhang Xianzhong. Analysis of Four Years of Longitudinal Observation Results of Schistosomiasis in Wuyi Village, Hanshou County [J]. Chinese Journal of Schistosomiasis Control, 2002, (03): 242. DOI: 10.16250/j.32.1374.2002.03.044.
Article	Sun,2002	Gaoqiao Village, Jiangsu Province	Other	2002	＞7	936	4	63.Sun Zhiqing, Huang Jingzhang, Xie Chaoyong, et al. Cost and Effectiveness of Colloidal Dye Immunodiagnostic Tests in Screening for Schistosomiasis During Control Assessments [J]. Chinese Journal of Schistosomiasis Control, 2002, 14(5): 374-375.
Article	Sun,2002	Shishan Village, Jiangsu Province	Other	2002	＞7	934	3	63.Sun Zhiqing, Huang Jingzhang, Xie Chaoyong, et al. Cost and Effectiveness of Colloidal Dye Immunodiagnostic Tests in Screening for Schistosomiasis During Control Assessments [J]. Chinese Journal of Schistosomiasis Control, 2002, 14(5): 374-375.
Article	Sun,2002	Yangzhuang Village, Jiangsu Province	Other	2002	＞7	918	1	63.Sun Zhiqing, Huang Jingzhang, Xie Chaoyong, et al. Cost and Effectiveness of Colloidal Dye Immunodiagnostic Tests in Screening for Schistosomiasis During Control Assessments [J]. Chinese Journal of Schistosomiasis Control, 2002, 14(5): 374-375.
Article	Wang,2002	Goutouzhou Village, Hunan Province	IHA	2001	＞5	314	93	64.Wang Jiexing, Liu Jianjun, Zhong Haijun. Investigation of Schistosomiasis in a Water Network-Type Endemic Village in Nan County, Hunan Province [J]. Journal of Practical Parasitic Diseases, 2002, (04): 179.
Article	Hong,2003	Shiye Village, Jiangsu Province	Other	2000		507	12	65.Hong Qingbiao, Huang Yixin, Cai Gang, et al. Analysis of Schistosomiasis Surveillance Results in Jiangsu Province from 2000 to 2002 [J]. Chinese Journal of Schistosomiasis Control, 2003, (06): 443-447. DOI: 10.16250/j.32.1374.2003.06.018.
Article	Hong,2003	Dongtaicao Village, Jiangsu Province	Other	2000		766	2	65.Hong Qingbiao, Huang Yixin, Cai Gang, et al. Analysis of Schistosomiasis Surveillance Results in Jiangsu Province from 2000 to 2002 [J]. Chinese Journal of Schistosomiasis Control, 2003, (06): 443-447. DOI: 10.16250/j.32.1374.2003.06.018.
Article	Hong,2003	Yangjiang Village, Jiangsu Province	Other	2000		825	2	65.Hong Qingbiao, Huang Yixin, Cai Gang, et al. Analysis of Schistosomiasis Surveillance Results in Jiangsu Province from 2000 to 2002 [J]. Chinese Journal of Schistosomiasis Control, 2003, (06): 443-447. DOI: 10.16250/j.32.1374.2003.06.018.
Article	Hong,2003	Yingxi Village, Jiangsu Province	Other	2000		544	0	65.Hong Qingbiao, Huang Yixin, Cai Gang, et al. Analysis of Schistosomiasis Surveillance Results in Jiangsu Province from 2000 to 2002 [J]. Chinese Journal of Schistosomiasis Control, 2003, (06): 443-447. DOI: 10.16250/j.32.1374.2003.06.018.
Article	Hong,2003	Xinji Village, Jiangsu Province	Other	2000		655	30	65.Hong Qingbiao, Huang Yixin, Cai Gang, et al. Analysis of Schistosomiasis Surveillance Results in Jiangsu Province from 2000 to 2002 [J]. Chinese Journal of Schistosomiasis Control, 2003, (06): 443-447. DOI: 10.16250/j.32.1374.2003.06.018.
Article	Hong,2003	Jianghua Village, Jiangsu Province	Other	2000		1037	0	65.Hong Qingbiao, Huang Yixin, Cai Gang, et al. Analysis of Schistosomiasis Surveillance Results in Jiangsu Province from 2000 to 2002 [J]. Chinese Journal of Schistosomiasis Control, 2003, (06): 443-447. DOI: 10.16250/j.32.1374.2003.06.018.
Article	Hong,2003	Xiaohe Village, Jiangsu Province	Other	2000		506	0	65.Hong Qingbiao, Huang Yixin, Cai Gang, et al. Analysis of Schistosomiasis Surveillance Results in Jiangsu Province from 2000 to 2002 [J]. Chinese Journal of Schistosomiasis Control, 2003, (06): 443-447. DOI: 10.16250/j.32.1374.2003.06.018.
Article	Hong,2003	Wangting Village, Jiangsu Province	Other	2000		522	0	65.Hong Qingbiao, Huang Yixin, Cai Gang, et al. Analysis of Schistosomiasis Surveillance Results in Jiangsu Province from 2000 to 2002 [J]. Chinese Journal of Schistosomiasis Control, 2003, (06): 443-447. DOI: 10.16250/j.32.1374.2003.06.018.
Article	Hong,2003	Junqiao Village, Jiangsu Province	Other	2000		560	2	65.Hong Qingbiao, Huang Yixin, Cai Gang, et al. Analysis of Schistosomiasis Surveillance Results in Jiangsu Province from 2000 to 2002 [J]. Chinese Journal of Schistosomiasis Control, 2003, (06): 443-447. DOI: 10.16250/j.32.1374.2003.06.018.
Article	Hong,2003	Yixinghu Village, Jiangsu Province	Other	2000		988	0	65.Hong Qingbiao, Huang Yixin, Cai Gang, et al. Analysis of Schistosomiasis Surveillance Results in Jiangsu Province from 2000 to 2002 [J]. Chinese Journal of Schistosomiasis Control, 2003, (06): 443-447. DOI: 10.16250/j.32.1374.2003.06.018.
Article	Hong,2003	Shiye Village, Jiangsu Province	Other	2001		523	11	65.Hong Qingbiao, Huang Yixin, Cai Gang, et al. Analysis of Schistosomiasis Surveillance Results in Jiangsu Province from 2000 to 2002 [J]. Chinese Journal of Schistosomiasis Control, 2003, (06): 443-447. DOI: 10.16250/j.32.1374.2003.06.018.
Article	Hong,2003	Dongtaicao Village, Jiangsu Province	Other	2001		599	1	65.Hong Qingbiao, Huang Yixin, Cai Gang, et al. Analysis of Schistosomiasis Surveillance Results in Jiangsu Province from 2000 to 2002 [J]. Chinese Journal of Schistosomiasis Control, 2003, (06): 443-447. DOI: 10.16250/j.32.1374.2003.06.018.
Article	Hong,2003	Yangjiang Village, Jiangsu Province	Other	2001		837	4	65.Hong Qingbiao, Huang Yixin, Cai Gang, et al. Analysis of Schistosomiasis Surveillance Results in Jiangsu Province from 2000 to 2002 [J]. Chinese Journal of Schistosomiasis Control, 2003, (06): 443-447. DOI: 10.16250/j.32.1374.2003.06.018.
Article	Hong,2003	Xinmin Village, Jiangsu Province	Other	2001		505	0	65.Hong Qingbiao, Huang Yixin, Cai Gang, et al. Analysis of Schistosomiasis Surveillance Results in Jiangsu Province from 2000 to 2002 [J]. Chinese Journal of Schistosomiasis Control, 2003, (06): 443-447. DOI: 10.16250/j.32.1374.2003.06.018.
Article	Hong,2003	Yingxi Village, Jiangsu Province	Other	2001		500	0	65.Hong Qingbiao, Huang Yixin, Cai Gang, et al. Analysis of Schistosomiasis Surveillance Results in Jiangsu Province from 2000 to 2002 [J]. Chinese Journal of Schistosomiasis Control, 2003, (06): 443-447. DOI: 10.16250/j.32.1374.2003.06.018.
Article	Hong,2003	Xinji Village, Jiangsu Province	Other	2001		548	13	65.Hong Qingbiao, Huang Yixin, Cai Gang, et al. Analysis of Schistosomiasis Surveillance Results in Jiangsu Province from 2000 to 2002 [J]. Chinese Journal of Schistosomiasis Control, 2003, (06): 443-447. DOI: 10.16250/j.32.1374.2003.06.018.
Article	Hong,2003	Xijiang Village, Jiangsu Province	Other	2001		498	9	65.Hong Qingbiao, Huang Yixin, Cai Gang, et al. Analysis of Schistosomiasis Surveillance Results in Jiangsu Province from 2000 to 2002 [J]. Chinese Journal of Schistosomiasis Control, 2003, (06): 443-447. DOI: 10.16250/j.32.1374.2003.06.018.
Article	Hong,2003	Jianghua Village, Jiangsu Province	Other	2001		560	0	65.Hong Qingbiao, Huang Yixin, Cai Gang, et al. Analysis of Schistosomiasis Surveillance Results in Jiangsu Province from 2000 to 2002 [J]. Chinese Journal of Schistosomiasis Control, 2003, (06): 443-447. DOI: 10.16250/j.32.1374.2003.06.018.
Article	Hong,2003	Xiaohe Village, Jiangsu Province	Other	2001		523	0	65.Hong Qingbiao, Huang Yixin, Cai Gang, et al. Analysis of Schistosomiasis Surveillance Results in Jiangsu Province from 2000 to 2002 [J]. Chinese Journal of Schistosomiasis Control, 2003, (06): 443-447. DOI: 10.16250/j.32.1374.2003.06.018.
Article	Hong,2003	Wangting Village, Jiangsu Province	Other	2001		627	2	65.Hong Qingbiao, Huang Yixin, Cai Gang, et al. Analysis of Schistosomiasis Surveillance Results in Jiangsu Province from 2000 to 2002 [J]. Chinese Journal of Schistosomiasis Control, 2003, (06): 443-447. DOI: 10.16250/j.32.1374.2003.06.018.
Article	Hong,2003	Junqiao Village, Jiangsu Province	Other	2001		507	4	65.Hong Qingbiao, Huang Yixin, Cai Gang, et al. Analysis of Schistosomiasis Surveillance Results in Jiangsu Province from 2000 to 2002 [J]. Chinese Journal of Schistosomiasis Control, 2003, (06): 443-447. DOI: 10.16250/j.32.1374.2003.06.018.
Article	Hong,2003	Yixinghu Village, Jiangsu Province	Other	2001		1064	0	65.Hong Qingbiao, Huang Yixin, Cai Gang, et al. Analysis of Schistosomiasis Surveillance Results in Jiangsu Province from 2000 to 2002 [J]. Chinese Journal of Schistosomiasis Control, 2003, (06): 443-447. DOI: 10.16250/j.32.1374.2003.06.018.
Article	Hong,2003	Shiye Village, Jiangsu Province	Other	2002		462	13	65.Hong Qingbiao, Huang Yixin, Cai Gang, et al. Analysis of Schistosomiasis Surveillance Results in Jiangsu Province from 2000 to 2002 [J]. Chinese Journal of Schistosomiasis Control, 2003, (06): 443-447. DOI: 10.16250/j.32.1374.2003.06.018.
Article	Hong,2003	Dongtaicao Village, Jiangsu Province	Other	2002		497	1	65.Hong Qingbiao, Huang Yixin, Cai Gang, et al. Analysis of Schistosomiasis Surveillance Results in Jiangsu Province from 2000 to 2002 [J]. Chinese Journal of Schistosomiasis Control, 2003, (06): 443-447. DOI: 10.16250/j.32.1374.2003.06.018.
Article	Hong,2003	Yangjiang Village, Jiangsu Province	Other	2002		716	0	65.Hong Qingbiao, Huang Yixin, Cai Gang, et al. Analysis of Schistosomiasis Surveillance Results in Jiangsu Province from 2000 to 2002 [J]. Chinese Journal of Schistosomiasis Control, 2003, (06): 443-447. DOI: 10.16250/j.32.1374.2003.06.018.
Article	Hong,2003	Xinmin Village, Jiangsu Province	Other	2002		461	0	65.Hong Qingbiao, Huang Yixin, Cai Gang, et al. Analysis of Schistosomiasis Surveillance Results in Jiangsu Province from 2000 to 2002 [J]. Chinese Journal of Schistosomiasis Control, 2003, (06): 443-447. DOI: 10.16250/j.32.1374.2003.06.018.
Article	Hong,2003	Yingxi Village, Jiangsu Province	Other	2002		500	0	65.Hong Qingbiao, Huang Yixin, Cai Gang, et al. Analysis of Schistosomiasis Surveillance Results in Jiangsu Province from 2000 to 2002 [J]. Chinese Journal of Schistosomiasis Control, 2003, (06): 443-447. DOI: 10.16250/j.32.1374.2003.06.018.
Article	Hong,2003	Xinji Village, Jiangsu Province	Other	2002		425	18	65.Hong Qingbiao, Huang Yixin, Cai Gang, et al. Analysis of Schistosomiasis Surveillance Results in Jiangsu Province from 2000 to 2002 [J]. Chinese Journal of Schistosomiasis Control, 2003, (06): 443-447. DOI: 10.16250/j.32.1374.2003.06.018.
Article	Hong,2003	Xijiang Village, Jiangsu Province	Other	2002		495	7	65.Hong Qingbiao, Huang Yixin, Cai Gang, et al. Analysis of Schistosomiasis Surveillance Results in Jiangsu Province from 2000 to 2002 [J]. Chinese Journal of Schistosomiasis Control, 2003, (06): 443-447. DOI: 10.16250/j.32.1374.2003.06.018.
Article	Hong,2003	Jianghua Village, Jiangsu Province	Other	2002		124	0	65.Hong Qingbiao, Huang Yixin, Cai Gang, et al. Analysis of Schistosomiasis Surveillance Results in Jiangsu Province from 2000 to 2002 [J]. Chinese Journal of Schistosomiasis Control, 2003, (06): 443-447. DOI: 10.16250/j.32.1374.2003.06.018.
Article	Hong,2003	Xiaohe Village, Jiangsu Province	Other	2002		628	5	65.Hong Qingbiao, Huang Yixin, Cai Gang, et al. Analysis of Schistosomiasis Surveillance Results in Jiangsu Province from 2000 to 2002 [J]. Chinese Journal of Schistosomiasis Control, 2003, (06): 443-447. DOI: 10.16250/j.32.1374.2003.06.018.
Article	Hong,2003	Wangting Village, Jiangsu Province	Other	2002		475	0	65.Hong Qingbiao, Huang Yixin, Cai Gang, et al. Analysis of Schistosomiasis Surveillance Results in Jiangsu Province from 2000 to 2002 [J]. Chinese Journal of Schistosomiasis Control, 2003, (06): 443-447. DOI: 10.16250/j.32.1374.2003.06.018.
Article	Hong,2003	Junqiao Village, Jiangsu Province	Other	2002		869	9	65.Hong Qingbiao, Huang Yixin, Cai Gang, et al. Analysis of Schistosomiasis Surveillance Results in Jiangsu Province from 2000 to 2002 [J]. Chinese Journal of Schistosomiasis Control, 2003, (06): 443-447. DOI: 10.16250/j.32.1374.2003.06.018.
Article	Hong,2003	Yixinghu Village, Jiangsu Province	Other	2002		894	0	65.Hong Qingbiao, Huang Yixin, Cai Gang, et al. Analysis of Schistosomiasis Surveillance Results in Jiangsu Province from 2000 to 2002 [J]. Chinese Journal of Schistosomiasis Control, 2003, (06): 443-447. DOI: 10.16250/j.32.1374.2003.06.018.
Article	Hu,2003	Gongjia Village, Jiangxi Province	IHA	2002		100	5	66.Hu Fei, Lin Dandan, Zhang Baolong, et al. Study on the Impact of Dam Construction and Water Storage on Schistosomiasis Transmission in Duchang County [J]. Chinese Journal of Schistosomiasis Control, 2003, 15(3): 177-181. DOI: 10.3969/j.issn.1005-6661.2003.03.005.
Article	Hu,2003	Tanjia Village, Jiangxi Province	IHA	2002		100	5	66.Hu Fei, Lin Dandan, Zhang Baolong, et al. Study on the Impact of Dam Construction and Water Storage on Schistosomiasis Transmission in Duchang County [J]. Chinese Journal of Schistosomiasis Control, 2003, 15(3): 177-181. DOI: 10.3969/j.issn.1005-6661.2003.03.005.
Article	Song,2003	Tanzhu Village, Jiangsu Province	COPT	2002	＞6	463	41	67.Song Hongtao, Liang Yousheng, Dai Jianrong, et al. Study on the Application of Colloidal Dye Test Strip Method in Screening for Chemotherapy Targets in Low-Endemic Areas of Schistosomiasis [J]. Chinese Journal of Schistosomiasis Control, 2003, 15(2): 102-104. DOI: 10.3969/j.issn.1005-6661.2003.02.006.
Article	Song,2003	Tanzhu Village, Jiangsu Province	COPT	2002	＞6	463	73	67.Song Hongtao, Liang Yousheng, Dai Jianrong, et al. Study on the Application of Colloidal Dye Test Strip Method in Screening for Chemotherapy Targets in Low-Endemic Areas of Schistosomiasis [J]. Chinese Journal of Schistosomiasis Control, 2003, 15(2): 102-104. DOI: 10.3969/j.issn.1005-6661.2003.02.006.
Article	Song,2003	Tanzhu Village, Jiangsu Province	COPT	2002	＞6	463	85	67.Song Hongtao, Liang Yousheng, Dai Jianrong, et al. Study on the Application of Colloidal Dye Test Strip Method in Screening for Chemotherapy Targets in Low-Endemic Areas of Schistosomiasis [J]. Chinese Journal of Schistosomiasis Control, 2003, 15(2): 102-104. DOI: 10.3969/j.issn.1005-6661.2003.02.006.
Article	Zhang,2003	Sibei Village, Jiangxi Province	IHA	2002		102	2	68.Zhang Jianhua, Hu Fei, Guan Chunlin, et al. Impact of Dam Construction and Water Storage on Schistosomiasis Transmission in Lake Areas [J]. Chinese Journal of Parasitology and Parasitic Diseases, 2003, 21(1): 9-11. DOI: 10.3969/j.issn.1000-7423.2003.01.004.
Article	Zhou,2003	Wagou Village, Hubei Province	Other	2002		93	34	69.Zhou Shuimao, Xu Mingxing, Liu Yong, et al. Observation on the Effectiveness of the Colloidal Dye Test Strip Method in Diagnosing Schistosomiasis [J]. Chinese Journal of Schistosomiasis Control, 2003, 15(3): 224-225. DOI: 10.3969/j.issn.1005-6661.2003.03.022.
Article	Zhou,2003	Wagou Village, Hubei Province	Other	2002		93	38	69.Zhou Shuimao, Xu Mingxing, Liu Yong, et al. Observation on the Effectiveness of the Colloidal Dye Test Strip Method in Diagnosing Schistosomiasis [J]. Chinese Journal of Schistosomiasis Control, 2003, 15(3): 224-225. DOI: 10.3969/j.issn.1005-6661.2003.03.022.
Article	Zhou,2003	Xiangxin Village, Hubei Province	Other	2002		152	48	69.Zhou Shuimao, Xu Mingxing, Liu Yong, et al. Observation on the Effectiveness of the Colloidal Dye Test Strip Method in Diagnosing Schistosomiasis [J]. Chinese Journal of Schistosomiasis Control, 2003, 15(3): 224-225. DOI: 10.3969/j.issn.1005-6661.2003.03.022.
Article	Zhou,2003	Xiangxin Village, Hubei Province	Other	2002		152	57	69.Zhou Shuimao, Xu Mingxing, Liu Yong, et al. Observation on the Effectiveness of the Colloidal Dye Test Strip Method in Diagnosing Schistosomiasis [J]. Chinese Journal of Schistosomiasis Control, 2003, 15(3): 224-225. DOI: 10.3969/j.issn.1005-6661.2003.03.022.
Article	Zhou,2003	Yanjiang Village, Hubei Province	Other	2002		80	26	69.Zhou Shuimao, Xu Mingxing, Liu Yong, et al. Observation on the Effectiveness of the Colloidal Dye Test Strip Method in Diagnosing Schistosomiasis [J]. Chinese Journal of Schistosomiasis Control, 2003, 15(3): 224-225. DOI: 10.3969/j.issn.1005-6661.2003.03.022.
Article	Zhou,2003	Yanjiang Village, Hubei Province	Other	2002		80	28	69.Zhou Shuimao, Xu Mingxing, Liu Yong, et al. Observation on the Effectiveness of the Colloidal Dye Test Strip Method in Diagnosing Schistosomiasis [J]. Chinese Journal of Schistosomiasis Control, 2003, 15(3): 224-225. DOI: 10.3969/j.issn.1005-6661.2003.03.022.
Article	Zhou,2003	Yanjiang Village, Hubei Province	Other	2002		80	34	69.Zhou Shuimao, Xu Mingxing, Liu Yong, et al. Observation on the Effectiveness of the Colloidal Dye Test Strip Method in Diagnosing Schistosomiasis [J]. Chinese Journal of Schistosomiasis Control, 2003, 15(3): 224-225. DOI: 10.3969/j.issn.1005-6661.2003.03.022.
Article	Zhou,2003	Chenlu Village, Hubei Province	Other	2002		199	3	69.Zhou Shuimao, Xu Mingxing, Liu Yong, et al. Observation on the Effectiveness of the Colloidal Dye Test Strip Method in Diagnosing Schistosomiasis [J]. Chinese Journal of Schistosomiasis Control, 2003, 15(3): 224-225. DOI: 10.3969/j.issn.1005-6661.2003.03.022.
Article	Zhou,2003	Chenlu Village, Hubei Province	Other	2002		199	4	69.Zhou Shuimao, Xu Mingxing, Liu Yong, et al. Observation on the Effectiveness of the Colloidal Dye Test Strip Method in Diagnosing Schistosomiasis [J]. Chinese Journal of Schistosomiasis Control, 2003, 15(3): 224-225. DOI: 10.3969/j.issn.1005-6661.2003.03.022.
Article	Zhou,2003	Chenlu Village, Hubei Province	Other	2002		199	5	69.Zhou Shuimao, Xu Mingxing, Liu Yong, et al. Observation on the Effectiveness of the Colloidal Dye Test Strip Method in Diagnosing Schistosomiasis [J]. Chinese Journal of Schistosomiasis Control, 2003, 15(3): 224-225. DOI: 10.3969/j.issn.1005-6661.2003.03.022.
Article	Zhou,2003	Yindian Village, Hubei Province	Other	2002		153	39	69.Zhou Shuimao, Xu Mingxing, Liu Yong, et al. Observation on the Effectiveness of the Colloidal Dye Test Strip Method in Diagnosing Schistosomiasis [J]. Chinese Journal of Schistosomiasis Control, 2003, 15(3): 224-225. DOI: 10.3969/j.issn.1005-6661.2003.03.022.
Article	Zhou,2003	Yindian Village, Hubei Province	Other	2002		153	43	69.Zhou Shuimao, Xu Mingxing, Liu Yong, et al. Observation on the Effectiveness of the Colloidal Dye Test Strip Method in Diagnosing Schistosomiasis [J]. Chinese Journal of Schistosomiasis Control, 2003, 15(3): 224-225. DOI: 10.3969/j.issn.1005-6661.2003.03.022.
Article	Zhou,2003	Yindian Village, Hubei Province	Other	2002		153	48	69.Zhou Shuimao, Xu Mingxing, Liu Yong, et al. Observation on the Effectiveness of the Colloidal Dye Test Strip Method in Diagnosing Schistosomiasis [J]. Chinese Journal of Schistosomiasis Control, 2003, 15(3): 224-225. DOI: 10.3969/j.issn.1005-6661.2003.03.022.
Article	Chen,2004	Sanlian Village, Anhui Province	IHA	2001	＞5	615	129	70.Chen Gengxin, Wang Mingsheng, Han Shiming, et al. Observation on the Effectiveness of Comprehensive Control of Schistosomiasis Transmission by Replacing Cattle with Machines and Modifying Water Sources and Toilets in Lake Areas [J]. Journal of Tropical Diseases and Parasitology, 2004, (04): 219-222.
Article	Chen,2004	Changgang Village, Anhui Province	IHA	2001	＞5	504	134	70.Chen Gengxin, Wang Mingsheng, Han Shiming, et al. Observation on the Effectiveness of Comprehensive Control of Schistosomiasis Transmission by Replacing Cattle with Machines and Modifying Water Sources and Toilets in Lake Areas [J]. Journal of Tropical Diseases and Parasitology, 2004, (04): 219-222.
Article	Chen,2004	Sanlian Village, Anhui Province	IHA	2002	＞5	701	110	70.Chen Gengxin, Wang Mingsheng, Han Shiming, et al. Observation on the Effectiveness of Comprehensive Control of Schistosomiasis Transmission by Replacing Cattle with Machines and Modifying Water Sources and Toilets in Lake Areas [J]. Journal of Tropical Diseases and Parasitology, 2004, (04): 219-222.
Article	Chen,2004	Changgang Village, Anhui Province	IHA	2002	＞5	432	43	70.Chen Gengxin, Wang Mingsheng, Han Shiming, et al. Observation on the Effectiveness of Comprehensive Control of Schistosomiasis Transmission by Replacing Cattle with Machines and Modifying Water Sources and Toilets in Lake Areas [J]. Journal of Tropical Diseases and Parasitology, 2004, (04): 219-222.
Article	Chen,2004	Sanlian Village, Anhui Province	IHA	2003	＞5	555	85	70.Chen Gengxin, Wang Mingsheng, Han Shiming, et al. Observation on the Effectiveness of Comprehensive Control of Schistosomiasis Transmission by Replacing Cattle with Machines and Modifying Water Sources and Toilets in Lake Areas [J]. Journal of Tropical Diseases and Parasitology, 2004, (04): 219-222.
Article	Chen,2004	Changgang Village, Anhui Province	IHA	2003	＞5	429	70	70.Chen Gengxin, Wang Mingsheng, Han Shiming, et al. Observation on the Effectiveness of Comprehensive Control of Schistosomiasis Transmission by Replacing Cattle with Machines and Modifying Water Sources and Toilets in Lake Areas [J]. Journal of Tropical Diseases and Parasitology, 2004, (04): 219-222.
Article	Fang,2004	Zhuangke Village, Yunnan Province	Other	2003		135	0	71.Fang Wen, Gan Ziming, Dong Peihui, et al. Field Application Effect of the Colloidal Dye Test Strip Method in Schistosomiasis Endemic Areas in Yunnan [J]. Chinese Journal of Schistosomiasis Control, 2004, (05): 325-337. DOI: 10.16250/j.32.1374.2004.05.003.
Article	Fang,2004	Wuliqiao Village, Yunnan Province	Other	2003		204	46	71.Fang Wen, Gan Ziming, Dong Peihui, et al. Field Application Effect of the Colloidal Dye Test Strip Method in Schistosomiasis Endemic Areas in Yunnan [J]. Chinese Journal of Schistosomiasis Control, 2004, (05): 325-337. DOI: 10.16250/j.32.1374.2004.05.003.
Article	Fang,2004	Wuliqiao Village, Yunnan Province	Other	2003		204	60	71.Fang Wen, Gan Ziming, Dong Peihui, et al. Field Application Effect of the Colloidal Dye Test Strip Method in Schistosomiasis Endemic Areas in Yunnan [J]. Chinese Journal of Schistosomiasis Control, 2004, (05): 325-337. DOI: 10.16250/j.32.1374.2004.05.003.
Article	Hu,2004	Hongxing Village, Jiangxi Province	IHA	2002		100	4	72.Hu Fei, Lin Dandan, Liu Yuemin, et al. Study on the Impact of Dam Construction and Water Storage on Schistosomiasis Transmission in Saicheng Lake, Jiujiang County [J]. Chinese Journal of Zoonoses, 2004, (01): 45-48.
Article	Wan,2004	Duobao Village, Jiangxi Province	IHA	1999		300	67	73.Wan Jinbao, Wang Xiaohong. Study on the Impact of Land Closure and Grazing Bans on Waterborne Schistosomiasis Transmission in Poyang Lake Endemic Areas [J]. Jiangxi Science, 2004, (03): 176-180. DOI: 10.13990/j.issn1001-3679.2004.03.006.
Article	Wan,2004	Duobao Village, Jiangxi Province	IHA	2000		302	35	73.Wan Jinbao, Wang Xiaohong. Study on the Impact of Land Closure and Grazing Bans on Waterborne Schistosomiasis Transmission in Poyang Lake Endemic Areas [J]. Jiangxi Science, 2004, (03): 176-180. DOI: 10.13990/j.issn1001-3679.2004.03.006.
Article	Wan,2004	Duobao Village, Jiangxi Province	IHA	2001		300	57	73.Wan Jinbao, Wang Xiaohong. Study on the Impact of Land Closure and Grazing Bans on Waterborne Schistosomiasis Transmission in Poyang Lake Endemic Areas [J]. Jiangxi Science, 2004, (03): 176-180. DOI: 10.13990/j.issn1001-3679.2004.03.006.
Article	Wan,2004	Duobao Village, Jiangxi Province	IHA	2002		300	38	73.Wan Jinbao, Wang Xiaohong. Study on the Impact of Land Closure and Grazing Bans on Waterborne Schistosomiasis Transmission in Poyang Lake Endemic Areas [J]. Jiangxi Science, 2004, (03): 176-180. DOI: 10.13990/j.issn1001-3679.2004.03.006.
Article	Wan,2004	Tanjia Village, Jiangxi Province	IHA	2003		300	35	73.Wan Jinbao, Wang Xiaohong. Study on the Impact of Land Closure and Grazing Bans on Waterborne Schistosomiasis Transmission in Poyang Lake Endemic Areas [J]. Jiangxi Science, 2004, (03): 176-180. DOI: 10.13990/j.issn1001-3679.2004.03.006.
Article	Xiao,2004	Taipingqiao Village, Hunan Province	IHA	2002	＞5	308	21	74.Xiao Miaoqing, Xie Yi. Report on Schistosomiasis Surveillance in Taipingqiao Village, a Newly Endemic Area [J]. Chinese Journal of Schistosomiasis Control, 2004, 16(3): 218-219. DOI: 10.3969/j.issn.1005-6661.2004.03.019.
Article	Yin,2004	Huxianzhou Village, Hubei Province	IHA	2002	＞6	872	81	75.Yin Zuobao, Huang Zhongwen. Changes in Schistosomiasis Prevalence and Control in Resettlement Areas in Pingyuan Township, Jiayu County [J]. Chinese Journal of Schistosomiasis Control, 2004, (03): 216-217. DOI: 10.16250/j.32.1374.2004.03.027.
Article	Zhang,2004	Qingjiezhou Village, Anhui Province	IHA	2002		1017	72	76.Zhang Shiqing, Wang Tianping, Zhang Gonghua, et al. Investigation of Schistosomiasis Endemic Factors in Resettlement Areas in Anhui Province [J]. Chinese Journal of Parasitic Disease Control, 2004, 17(5): 288-290. DOI: 10.3969/j.issn.1673-5234.2004.05.011.
Article	Zhang,2004	Jiangzhou Village, Anhui Province	IHA	2002		943	262	76.Zhang Shiqing, Wang Tianping, Zhang Gonghua, et al. Investigation of Schistosomiasis Endemic Factors in Resettlement Areas in Anhui Province [J]. Chinese Journal of Parasitic Disease Control, 2004, 17(5): 288-290. DOI: 10.3969/j.issn.1673-5234.2004.05.011.
Article	Zhou,2004	Xinji Village, Jiangsu Province	COPT	2000		655	30	77.Zhou Yun, Hong Qingbiao. Analysis of Schistosomiasis Surveillance Results at the Xinji Island Monitoring Site from 2000 to 2003 [J]. Chinese Journal of Schistosomiasis Control, 2004, (03): 220-222. DOI: 10.16250/j.32.1374.2004.03.030.
Article	Zhou,2004	Quanxing Village, Hunan Province	IHA	2002	＞5	717	238	78.Zhou Yibiao, Zhao Genming, Jiang Qingwu. Evaluation of Multiple Imputation Methods for Assessing Schistosomiasis Japonica Infection Rates [J]. Chinese Journal of Public Health, 2004, 20(3): 286-288. DOI: 10.3321/j.issn:1001-0580.2004.03.014.
Article	Zhou,2004	Xinji Village, Jiangsu Province	COPT	2002		425	18	77.Zhou Yun, Hong Qingbiao. Analysis of Schistosomiasis Surveillance Results at the Xinji Island Monitoring Site from 2000 to 2003 [J]. Chinese Journal of Schistosomiasis Control, 2004, (03): 220-222. DOI: 10.16250/j.32.1374.2004.03.030.
Article	Zhou,2004	Tonghu Village, Hubei Province	Other	2003		89	6	79.Zhou Shuimao, Xu Mingxing, Liu Yong, et al. Observation on the Effectiveness of Colloidal Dye Test Strip Method in Diagnosing Schistosomiasis Using Peripheral Blood [J]. Chinese Journal of Schistosomiasis Control, 2004, (05): 401. DOI: 10.16250/j.32.1374.2004.05.037.
Article	Zhou,2004	Tianxingzhou Village, Hubei Province	Other	2003		97	11	79.Zhou Shuimao, Xu Mingxing, Liu Yong, et al. Observation on the Effectiveness of Colloidal Dye Test Strip Method in Diagnosing Schistosomiasis Using Peripheral Blood [J]. Chinese Journal of Schistosomiasis Control, 2004, (05): 401. DOI: 10.16250/j.32.1374.2004.05.037.
Article	Zhou,2004	Tianxingzhou Village, Hubei Province	Other	2003		97	12	79.Zhou Shuimao, Xu Mingxing, Liu Yong, et al. Observation on the Effectiveness of Colloidal Dye Test Strip Method in Diagnosing Schistosomiasis Using Peripheral Blood [J]. Chinese Journal of Schistosomiasis Control, 2004, (05): 401. DOI: 10.16250/j.32.1374.2004.05.037.
Article	Zhou,2004	Nanhu Village, Hubei Province	Other	2003		168	14	79.Zhou Shuimao, Xu Mingxing, Liu Yong, et al. Observation on the Effectiveness of Colloidal Dye Test Strip Method in Diagnosing Schistosomiasis Using Peripheral Blood [J]. Chinese Journal of Schistosomiasis Control, 2004, (05): 401. DOI: 10.16250/j.32.1374.2004.05.037.
Article	Zhou,2004	Nanhu Village, Hubei Province	Other	2003		168	15	79.Zhou Shuimao, Xu Mingxing, Liu Yong, et al. Observation on the Effectiveness of Colloidal Dye Test Strip Method in Diagnosing Schistosomiasis Using Peripheral Blood [J]. Chinese Journal of Schistosomiasis Control, 2004, (05): 401. DOI: 10.16250/j.32.1374.2004.05.037.
Article	Zhou,2004	Nanhu Village, Hubei Province	Other	2003		168	19	79.Zhou Shuimao, Xu Mingxing, Liu Yong, et al. Observation on the Effectiveness of Colloidal Dye Test Strip Method in Diagnosing Schistosomiasis Using Peripheral Blood [J]. Chinese Journal of Schistosomiasis Control, 2004, (05): 401. DOI: 10.16250/j.32.1374.2004.05.037.
Article	Zhou,2004	Xinji Village, Jiangsu Province	COPT	2003		473	14	79.Zhou Shuimao, Xu Mingxing, Liu Yong, et al. Observation on the Effectiveness of Colloidal Dye Test Strip Method in Diagnosing Schistosomiasis Using Peripheral Blood [J]. Chinese Journal of Schistosomiasis Control, 2004, (05): 401. DOI: 10.16250/j.32.1374.2004.05.037.
Article	Chen,2005	Longmiao Village, Jiangsu Province	COPT	2000	＞5	987	0	80.Chen Kai, Chen Jiannong, Chen Zanping, et al. Analysis of Schistosomiasis Surveillance Results in Longmiao Village from 2000 to 2004 [J]. Chinese Journal of Schistosomiasis Control, 2005, (06): 412. DOI: 10.16250/j.32.1374.2005.06.005.
Article	Chen,2005	Longmiao Village, Jiangsu Province	COPT	2001	＞5	1064	0	80.Chen Kai, Chen Jiannong, Chen Zanping, et al. Analysis of Schistosomiasis Surveillance Results in Longmiao Village from 2000 to 2004 [J]. Chinese Journal of Schistosomiasis Control, 2005, (06): 412. DOI: 10.16250/j.32.1374.2005.06.005.
Article	Chen,2005	Longmiao Village, Jiangsu Province	COPT	2002	＞5	894	0	80.Chen Kai, Chen Jiannong, Chen Zanping, et al. Analysis of Schistosomiasis Surveillance Results in Longmiao Village from 2000 to 2004 [J]. Chinese Journal of Schistosomiasis Control, 2005, (06): 412. DOI: 10.16250/j.32.1374.2005.06.005.
Article	Chen,2005	Longmiao Village, Jiangsu Province	COPT	2003	＞5	764	9	80.Chen Kai, Chen Jiannong, Chen Zanping, et al. Analysis of Schistosomiasis Surveillance Results in Longmiao Village from 2000 to 2004 [J]. Chinese Journal of Schistosomiasis Control, 2005, (06): 412. DOI: 10.16250/j.32.1374.2005.06.005.
Article	Chen,2005	Longmiao Village, Jiangsu Province	COPT	2004	＞5	616	6	80.Chen Kai, Chen Jiannong, Chen Zanping, et al. Analysis of Schistosomiasis Surveillance Results in Longmiao Village from 2000 to 2004 [J]. Chinese Journal of Schistosomiasis Control, 2005, (06): 412. DOI: 10.16250/j.32.1374.2005.06.005.
Article	Gong,2005	Bishan Village, Anhui Province	IHA	2004	＞5	833	116	81.Gong Liubing, Wu Yunlong, Zhao Zhonghai, et al. Investigation of Schistosomiasis Endemic Status in Pingtian Lake Basin, Chizhou City, Anhui Province [J]. Journal of Tropical Diseases and Parasitology, 2005, (01): 30-31.
Article	Gong,2005	Qishan Village, Anhui Province	IHA	2004	＞5	1375	131	81.Gong Liubing, Wu Yunlong, Zhao Zhonghai, et al. Investigation of Schistosomiasis Endemic Status in Pingtian Lake Basin, Chizhou City, Anhui Province [J]. Journal of Tropical Diseases and Parasitology, 2005, (01): 30-31.
Article	Gong,2005	Shunli Village, Anhui Province	IHA	2004	＞5	552	204	81.Gong Liubing, Wu Yunlong, Zhao Zhonghai, et al. Investigation of Schistosomiasis Endemic Status in Pingtian Lake Basin, Chizhou City, Anhui Province [J]. Journal of Tropical Diseases and Parasitology, 2005, (01): 30-31.
Article	Gong,2005	Yang 'an Village, Anhui Province	IHA	2004	＞5	843	127	81.Gong Liubing, Wu Yunlong, Zhao Zhonghai, et al. Investigation of Schistosomiasis Endemic Status in Pingtian Lake Basin, Chizhou City, Anhui Province [J]. Journal of Tropical Diseases and Parasitology, 2005, (01): 30-31.
Article	Hong,2005	Xinji Village, Jiangsu Province	COPT	2001		548	13	82.Hong Qingbiao, Zhou Yun, Huang Yixin, et al. Observation on the Impact of Resident Migration on Schistosomiasis Prevalence in Xinji Island [J]. Journal of Tropical Diseases and Parasitology, 2005, (04): 201-203.
Article	Hong,2005	Shangfang Village, Jiangsu Province	COPT	2002		82	3	82.Hong Qingbiao, Zhou Yun, Huang Yixin, et al. Observation on the Impact of Resident Migration on Schistosomiasis Prevalence in Xinji Island [J]. Journal of Tropical Diseases and Parasitology, 2005, (04): 201-203.
Article	Hong,2005	Shangfang Village, Jiangsu Province	COPT	2002		402	5	82.Hong Qingbiao, Zhou Yun, Huang Yixin, et al. Observation on the Impact of Resident Migration on Schistosomiasis Prevalence in Xinji Island [J]. Journal of Tropical Diseases and Parasitology, 2005, (04): 201-203.
Article	Hong,2005	Tongjing Village, Jiangsu Province	COPT	2002		433	17	82.Hong Qingbiao, Zhou Yun, Huang Yixin, et al. Observation on the Impact of Resident Migration on Schistosomiasis Prevalence in Xinji Island [J]. Journal of Tropical Diseases and Parasitology, 2005, (04): 201-203.
Article	Hong,2005	Shangfang Village, Jiangsu Province	COPT	2003		76	2	82.Hong Qingbiao, Zhou Yun, Huang Yixin, et al. Observation on the Impact of Resident Migration on Schistosomiasis Prevalence in Xinji Island [J]. Journal of Tropical Diseases and Parasitology, 2005, (04): 201-203.
Article	Hong,2005	Shangfang Village, Jiangsu Province	COPT	2003		388	3	82.Hong Qingbiao, Zhou Yun, Huang Yixin, et al. Observation on the Impact of Resident Migration on Schistosomiasis Prevalence in Xinji Island [J]. Journal of Tropical Diseases and Parasitology, 2005, (04): 201-203.
Article	Hong,2005	Tongjing Village, Jiangsu Province	COPT	2003		435	10	82.Hong Qingbiao, Zhou Yun, Huang Yixin, et al. Observation on the Impact of Resident Migration on Schistosomiasis Prevalence in Xinji Island [J]. Journal of Tropical Diseases and Parasitology, 2005, (04): 201-203.
Article	Hong,2005	Xinji Village, Jiangsu Province	COPT	2003		54	4	82.Hong Qingbiao, Zhou Yun, Huang Yixin, et al. Observation on the Impact of Resident Migration on Schistosomiasis Prevalence in Xinji Island [J]. Journal of Tropical Diseases and Parasitology, 2005, (04): 201-203.
Article	Hong,2005	Shangfang Village, Jiangsu Province	COPT	2004		73	2	82.Hong Qingbiao, Zhou Yun, Huang Yixin, et al. Observation on the Impact of Resident Migration on Schistosomiasis Prevalence in Xinji Island [J]. Journal of Tropical Diseases and Parasitology, 2005, (04): 201-203.
Article	Hong,2005	Shangfang Village, Jiangsu Province	COPT	2004		371	2	82.Hong Qingbiao, Zhou Yun, Huang Yixin, et al. Observation on the Impact of Resident Migration on Schistosomiasis Prevalence in Xinji Island [J]. Journal of Tropical Diseases and Parasitology, 2005, (04): 201-203.
Article	Hong,2005	Tongjing Village, Jiangsu Province	COPT	2004		429	12	82.Hong Qingbiao, Zhou Yun, Huang Yixin, et al. Observation on the Impact of Resident Migration on Schistosomiasis Prevalence in Xinji Island [J]. Journal of Tropical Diseases and Parasitology, 2005, (04): 201-203.
Article	Hong,2005	Xinji Village, Jiangsu Province	COPT	2004		50	3	82.Hong Qingbiao, Zhou Yun, Huang Yixin, et al. Observation on the Impact of Resident Migration on Schistosomiasis Prevalence in Xinji Island [J]. Journal of Tropical Diseases and Parasitology, 2005, (04): 201-203.
Article	Jin,2005	Chengde Village, Anhui Province	IHA	2003	＞5	309	134	83.Jin Jiang, Pan Xinping, An Jisheng, et al. Study on the Correlation Between IHA and Kato-Katz Detection Rates in Areas with Different Schistosomiasis Endemic Levels [J]. Journal of Tropical Diseases and Parasitology, 2005, 3(4): 204-206. DOI: 10.3969/j.issn.1672-2302.2005.04.004.
Article	Jin,2005	Guanghui Village, Anhui Province	IHA	2003	＞5	308	156	83.Jin Jiang, Pan Xinping, An Jisheng, et al. Study on the Correlation Between IHA and Kato-Katz Detection Rates in Areas with Different Schistosomiasis Endemic Levels [J]. Journal of Tropical Diseases and Parasitology, 2005, 3(4): 204-206. DOI: 10.3969/j.issn.1672-2302.2005.04.004.
Article	Jin,2005	Nanhui Village, Anhui Province	IHA	2003	＞5	308	34	83.Jin Jiang, Pan Xinping, An Jisheng, et al. Study on the Correlation Between IHA and Kato-Katz Detection Rates in Areas with Different Schistosomiasis Endemic Levels [J]. Journal of Tropical Diseases and Parasitology, 2005, 3(4): 204-206. DOI: 10.3969/j.issn.1672-2302.2005.04.004.
Article	Jin,2005	Tiehu Village, Anhui Province	IHA	2003	＞5	307	88	83.Jin Jiang, Pan Xinping, An Jisheng, et al. Study on the Correlation Between IHA and Kato-Katz Detection Rates in Areas with Different Schistosomiasis Endemic Levels [J]. Journal of Tropical Diseases and Parasitology, 2005, 3(4): 204-206. DOI: 10.3969/j.issn.1672-2302.2005.04.004.
Article	Jin,2005	Xianjin Village, Anhui Province	IHA	2003	＞5	294	79	83.Jin Jiang, Pan Xinping, An Jisheng, et al. Study on the Correlation Between IHA and Kato-Katz Detection Rates in Areas with Different Schistosomiasis Endemic Levels [J]. Journal of Tropical Diseases and Parasitology, 2005, 3(4): 204-206. DOI: 10.3969/j.issn.1672-2302.2005.04.004.
Article	Jin,2005	Xuguang Village, Anhui Province	IHA	2003	＞5	305	25	83.Jin Jiang, Pan Xinping, An Jisheng, et al. Study on the Correlation Between IHA and Kato-Katz Detection Rates in Areas with Different Schistosomiasis Endemic Levels [J]. Journal of Tropical Diseases and Parasitology, 2005, 3(4): 204-206. DOI: 10.3969/j.issn.1672-2302.2005.04.004.
Article	Li,2005	Guanming Village, Sichuan Province	ELISA	2004	＞6	1027	54	84.Li Daming, Jiang Jian, Tang Chuanxing, et al. Epidemiological Sampling Survey Report on Schistosomiasis in Mianzhu City in 2004 [J]. Journal of Parasitic Diseases and Infectious Diseases, 2005, 3(2): 86-87. DOI: 10.3969/j.issn.1672-2116.2005.02.015.
Article	Li,2005	Huangjin Village, Sichuan Province	ELISA	2004	＞6	1047	31	84.Li Daming, Jiang Jian, Tang Chuanxing, et al. Epidemiological Sampling Survey Report on Schistosomiasis in Mianzhu City in 2004 [J]. Journal of Parasitic Diseases and Infectious Diseases, 2005, 3(2): 86-87. DOI: 10.3969/j.issn.1672-2116.2005.02.015.
Article	Li,2005	Xinkai Village, Sichuan Province	ELISA	2004	＞6	1044	67	84.Li Daming, Jiang Jian, Tang Chuanxing, et al. Epidemiological Sampling Survey Report on Schistosomiasis in Mianzhu City in 2004 [J]. Journal of Parasitic Diseases and Infectious Diseases, 2005, 3(2): 86-87. DOI: 10.3969/j.issn.1672-2116.2005.02.015.
Article	Li,2005	Jiangpang Village, Yunnan Province	ELISA	2004	＞6	1001	520	85.Li Wuliang, Qi Yunliang, Yang Wencan, et al. Epidemiological Investigation of Schistosomiasis in Jiangpang Village, Eryuan County, Yunnan Province [J]. Journal of Parasitic Diseases and Infectious Diseases, 2005, (03): 143.
Article	Shen,2005	Xintan Village, Jiangsu Province	COPT	2000	＞5	507	12	86.Shen Xuehui, Tian Qi’an, Zhang Minghui, et al. Analysis of Schistosomiasis Surveillance in Xintan Village, Dantu District, from 2000 to 2004 [J]. Chinese Journal of Schistosomiasis Control, 2005, (02): 147-149. DOI: 10.16250/j.32.1374.2005.02.026.
Article	Shen,2005	Xintan Village, Jiangsu Province	COPT	2001	＞5	523	11	86.Shen Xuehui, Tian Qi’an, Zhang Minghui, et al. Analysis of Schistosomiasis Surveillance in Xintan Village, Dantu District, from 2000 to 2004 [J]. Chinese Journal of Schistosomiasis Control, 2005, (02): 147-149. DOI: 10.16250/j.32.1374.2005.02.026.
Article	Shen,2005	Xintan Village, Jiangsu Province	COPT	2002	＞5	462	14	86.Shen Xuehui, Tian Qi’an, Zhang Minghui, et al. Analysis of Schistosomiasis Surveillance in Xintan Village, Dantu District, from 2000 to 2004 [J]. Chinese Journal of Schistosomiasis Control, 2005, (02): 147-149. DOI: 10.16250/j.32.1374.2005.02.026.
Article	Shen,2005	Xintan Village, Jiangsu Province	COPT	2003	＞5	384	13	86.Shen Xuehui, Tian Qi’an, Zhang Minghui, et al. Analysis of Schistosomiasis Surveillance in Xintan Village, Dantu District, from 2000 to 2004 [J]. Chinese Journal of Schistosomiasis Control, 2005, (02): 147-149. DOI: 10.16250/j.32.1374.2005.02.026.
Article	Shen,2005	Xintan Village, Jiangsu Province	COPT	2004	＞5	493	19	86.Shen Xuehui, Tian Qi’an, Zhang Minghui, et al. Analysis of Schistosomiasis Surveillance in Xintan Village, Dantu District, from 2000 to 2004 [J]. Chinese Journal of Schistosomiasis Control, 2005, (02): 147-149. DOI: 10.16250/j.32.1374.2005.02.026.
Article	Wan,2005	Shuangdian Village, Hubei Province	IHA	2001		334	13	87.Wan Mulan, Ding Zhaojun, Bai Yunfu. Discussion on the Impact of the Yangtze River Navigation Route on Schistosomiasis Transmission in Shayang and Hanshui Areas [J]. Chinese Journal of Schistosomiasis Control, 2005, 17(2): 143, 145. DOI: 10.3969/j.issn.1005-6661.2005.02.018.
Article	Wang,2005	Fengyi Village, Anhui Province	IHA	2004	＞5	853	129	88.Wang Xiaoke. Investigation of Schistosomiasis Status Among Residents of Fengyi Village, Zongyang County, Anhui Province [J]. Journal of Parasitic Diseases and Infectious Diseases, 2005, 3(3): 129-130. DOI: 10.3969/j.issn.1672-2116.2005.03.015.
Article	Xie,2005	Wuyi Village, Hunan Province	IHA	2001	＞5	282	119	89.Xie Chaomei, Yao Xiaoming, Huang Cuilan, et al. Field Application Effect of the Colloidal Dye Test Strip Method in Areas of High Schistosomiasis Endemicity [J]. Chinese Journal of Medical Practitioners, 2005(S1): 317-318.
Article	Xu,2005	Wangjia Village, Sichuan Province	Other	2005	＞5	666	18	90.Xu Chenghua, Zhou Jianming, Mao Zhonggui. Application of Schistosomiasis Circulating Antigen Detection in Schistosomiasis Surveillance [J]. Journal of Parasitic Diseases and Infectious Diseases, 2005, 3(4): 165-167.
Article	Xu,2005	Baoling Village, Sichuan Province	Other	2005	＞5	3500	107	90.Xu Chenghua, Zhou Jianming, Mao Zhonggui. Application of Schistosomiasis Circulating Antigen Detection in Schistosomiasis Surveillance [J]. Journal of Parasitic Diseases and Infectious Diseases, 2005, 3(4): 165-167.
Article	Xu,2005	Yangwan Village, Sichuan Province	Other	2005	＞5	784	57	90.Xu Chenghua, Zhou Jianming, Mao Zhonggui. Application of Schistosomiasis Circulating Antigen Detection in Schistosomiasis Surveillance [J]. Journal of Parasitic Diseases and Infectious Diseases, 2005, 3(4): 165-167.
Article	Deng,2006	Yifeng Village, Anhui Province	IHA	2005	＞6	1635	202	91.Deng Yujun, Qiang Guangxiang, Ren Jingen, et al. Report on Schistosomiasis Surveillance in Yifeng Village, Nanling County, Anhui Province in 2005 [J]. Journal of Tropical Diseases and Parasitology, 2006, (04): 243-244.
Article	Gong,2006	Dongshan Village, Sichuan Province	Other	2003	＞5	791	94	92.Gong Qing, Liang Lin, Zhong Bo, et al. Longitudinal Observation on the Effectiveness of Comprehensive Schistosomiasis Control in Pujiang County [J]. Journal of Parasitic Diseases and Infectious Diseases, 2006, (02): 59-62.
Article	Gong,2006	Gufu Village, Sichuan Province	Other	2003	＞5	523	104	92.Gong Qing, Liang Lin, Zhong Bo, et al. Longitudinal Observation on the Effectiveness of Comprehensive Schistosomiasis Control in Pujiang County [J]. Journal of Parasitic Diseases and Infectious Diseases, 2006, (02): 59-62.
Article	Gong,2006	Longquan Village, Sichuan Province	Other	2003	＞5	150	21	92.Gong Qing, Liang Lin, Zhong Bo, et al. Longitudinal Observation on the Effectiveness of Comprehensive Schistosomiasis Control in Pujiang County [J]. Journal of Parasitic Diseases and Infectious Diseases, 2006, (02): 59-62.
Article	Gong,2006	Ouhua Village, Sichuan Province	Other	2003	＞5	680	62	92.Gong Qing, Liang Lin, Zhong Bo, et al. Longitudinal Observation on the Effectiveness of Comprehensive Schistosomiasis Control in Pujiang County [J]. Journal of Parasitic Diseases and Infectious Diseases, 2006, (02): 59-62.
Article	Gong,2006	Sanhe Village, Sichuan Province	Other	2003	＞5	344	62	92.Gong Qing, Liang Lin, Zhong Bo, et al. Longitudinal Observation on the Effectiveness of Comprehensive Schistosomiasis Control in Pujiang County [J]. Journal of Parasitic Diseases and Infectious Diseases, 2006, (02): 59-62.
Article	Gong,2006	Zhangtang Village, Sichuan Province	Other	2003	＞5	247	13	92.Gong Qing, Liang Lin, Zhong Bo, et al. Longitudinal Observation on the Effectiveness of Comprehensive Schistosomiasis Control in Pujiang County [J]. Journal of Parasitic Diseases and Infectious Diseases, 2006, (02): 59-62.
Article	Gong,2006	Dongshan Village, Sichuan Province	Other	2004	＞5	498	89	92.Gong Qing, Liang Lin, Zhong Bo, et al. Longitudinal Observation on the Effectiveness of Comprehensive Schistosomiasis Control in Pujiang County [J]. Journal of Parasitic Diseases and Infectious Diseases, 2006, (02): 59-62.
Article	Gong,2006	Gufu Village, Sichuan Province	Other	2004	＞5	342	36	92.Gong Qing, Liang Lin, Zhong Bo, et al. Longitudinal Observation on the Effectiveness of Comprehensive Schistosomiasis Control in Pujiang County [J]. Journal of Parasitic Diseases and Infectious Diseases, 2006, (02): 59-62.
Article	Gong,2006	Longquan Village, Sichuan Province	Other	2004	＞5	88	9	92.Gong Qing, Liang Lin, Zhong Bo, et al. Longitudinal Observation on the Effectiveness of Comprehensive Schistosomiasis Control in Pujiang County [J]. Journal of Parasitic Diseases and Infectious Diseases, 2006, (02): 59-62.
Article	Gong,2006	Ouhua Village, Sichuan Province	Other	2004	＞5	546	34	92.Gong Qing, Liang Lin, Zhong Bo, et al. Longitudinal Observation on the Effectiveness of Comprehensive Schistosomiasis Control in Pujiang County [J]. Journal of Parasitic Diseases and Infectious Diseases, 2006, (02): 59-62.
Article	Gong,2006	Sanhe Village, Sichuan Province	Other	2004	＞5	287	0	92.Gong Qing, Liang Lin, Zhong Bo, et al. Longitudinal Observation on the Effectiveness of Comprehensive Schistosomiasis Control in Pujiang County [J]. Journal of Parasitic Diseases and Infectious Diseases, 2006, (02): 59-62.
Article	Gong,2006	Zhangtang Village, Sichuan Province	Other	2004	＞5	838	69	92.Gong Qing, Liang Lin, Zhong Bo, et al. Longitudinal Observation on the Effectiveness of Comprehensive Schistosomiasis Control in Pujiang County [J]. Journal of Parasitic Diseases and Infectious Diseases, 2006, (02): 59-62.
Article	Gong,2006	Dongshan Village, Sichuan Province	Other	2005	＞5	506	48	92.Gong Qing, Liang Lin, Zhong Bo, et al. Longitudinal Observation on the Effectiveness of Comprehensive Schistosomiasis Control in Pujiang County [J]. Journal of Parasitic Diseases and Infectious Diseases, 2006, (02): 59-62.
Article	Gong,2006	Gufu Village, Sichuan Province	Other	2005	＞5	521	41	92.Gong Qing, Liang Lin, Zhong Bo, et al. Longitudinal Observation on the Effectiveness of Comprehensive Schistosomiasis Control in Pujiang County [J]. Journal of Parasitic Diseases and Infectious Diseases, 2006, (02): 59-62.
Article	Gong,2006	Longquan Village, Sichuan Province	Other	2005	＞5	468	33	92.Gong Qing, Liang Lin, Zhong Bo, et al. Longitudinal Observation on the Effectiveness of Comprehensive Schistosomiasis Control in Pujiang County [J]. Journal of Parasitic Diseases and Infectious Diseases, 2006, (02): 59-62.
Article	Gong,2006	Ouhua Village, Sichuan Province	Other	2005	＞5	196	16	92.Gong Qing, Liang Lin, Zhong Bo, et al. Longitudinal Observation on the Effectiveness of Comprehensive Schistosomiasis Control in Pujiang County [J]. Journal of Parasitic Diseases and Infectious Diseases, 2006, (02): 59-62.
Article	Gong,2006	Sanhe Village, Sichuan Province	Other	2005	＞5	358	28	92.Gong Qing, Liang Lin, Zhong Bo, et al. Longitudinal Observation on the Effectiveness of Comprehensive Schistosomiasis Control in Pujiang County [J]. Journal of Parasitic Diseases and Infectious Diseases, 2006, (02): 59-62.
Article	Gong,2006	Zhangtang Village, Sichuan Province	Other	2005	＞5	618	39	92.Gong Qing, Liang Lin, Zhong Bo, et al. Longitudinal Observation on the Effectiveness of Comprehensive Schistosomiasis Control in Pujiang County [J]. Journal of Parasitic Diseases and Infectious Diseases, 2006, (02): 59-62.
Article	Guo,2006	Jiepai Village, Hubei Province	IHA	2005	＞6	1008	218	93.Guo Jun, Wang Cheng, Li Ling, et al. Report on Schistosomiasis Surveillance in Jiepai Village, Honghu City, Hubei Province in 2005 [J]. Journal of Tropical Diseases and Parasitology, 2006, (04): 234-235.
Article	Hong,2006	Pushu Village, Jiangsu Province	IHA	2005	＞6	1085	22	94.Hong Qingbiao, Sun Leping, Huang Yixin, et al. Analysis of Schistosomiasis Surveillance Results in Jiangsu Province in 2005 [J]. Journal of Tropical Diseases and Parasitology, 2006, 4(4): 209-211. DOI: 10.3969/j.issn.1672-2302.2006.04.006.
Article	Hong,2006	Sanguan Village, Jiangsu Province	IHA	2005	＞6	1430	203	94.Hong Qingbiao, Sun Leping, Huang Yixin, et al. Analysis of Schistosomiasis Surveillance Results in Jiangsu Province in 2005 [J]. Journal of Tropical Diseases and Parasitology, 2006, 4(4): 209-211. DOI: 10.3969/j.issn.1672-2302.2006.04.006.
Article	Hong,2006	Sanzhou Village, Jiangsu Province	IHA	2005	＞6	1039	77	94.Hong Qingbiao, Sun Leping, Huang Yixin, et al. Analysis of Schistosomiasis Surveillance Results in Jiangsu Province in 2005 [J]. Journal of Tropical Diseases and Parasitology, 2006, 4(4): 209-211. DOI: 10.3969/j.issn.1672-2302.2006.04.006.
Article	Hong,2006	Shicheng Village, Jiangsu Province	IHA	2005	＞6	1037	19	94.Hong Qingbiao, Sun Leping, Huang Yixin, et al. Analysis of Schistosomiasis Surveillance Results in Jiangsu Province in 2005 [J]. Journal of Tropical Diseases and Parasitology, 2006, 4(4): 209-211. DOI: 10.3969/j.issn.1672-2302.2006.04.006.
Article	Hong,2006	Xinzhou Village, Jiangsu Province	IHA	2005	＞6	947	111	94.Hong Qingbiao, Sun Leping, Huang Yixin, et al. Analysis of Schistosomiasis Surveillance Results in Jiangsu Province in 2005 [J]. Journal of Tropical Diseases and Parasitology, 2006, 4(4): 209-211. DOI: 10.3969/j.issn.1672-2302.2006.04.006.
Article	Hong,2006	Yanjiang Village, Jiangsu Province	IHA	2005	＞6	1030	171	94.Hong Qingbiao, Sun Leping, Huang Yixin, et al. Analysis of Schistosomiasis Surveillance Results in Jiangsu Province in 2005 [J]. Journal of Tropical Diseases and Parasitology, 2006, 4(4): 209-211. DOI: 10.3969/j.issn.1672-2302.2006.04.006.
Article	Hong,2006	Yangjiawan Village, Jiangsu Province	IHA	2005	＞6	1023	147	94.Hong Qingbiao, Sun Leping, Huang Yixin, et al. Analysis of Schistosomiasis Surveillance Results in Jiangsu Province in 2005 [J]. Journal of Tropical Diseases and Parasitology, 2006, 4(4): 209-211. DOI: 10.3969/j.issn.1672-2302.2006.04.006.
Article	Hong,2006	Changjiang Village, Jiangsu Province	IHA	2005	＞6	1070	32	94.Hong Qingbiao, Sun Leping, Huang Yixin, et al. Analysis of Schistosomiasis Surveillance Results in Jiangsu Province in 2005 [J]. Journal of Tropical Diseases and Parasitology, 2006, 4(4): 209-211. DOI: 10.3969/j.issn.1672-2302.2006.04.006.
Article	Hong,2006	Jinhong Village, Jiangxi Province	IHA	2005	＞6	1149	117	95.Hong Xianlin, Hu Zuohui, Hu Shengzhu. Report on Schistosomiasis Surveillance in Jin Hong Village, Jin Xian County, Jiangxi Province in 2005 [J]. Journal of Tropical Diseases and Parasitology, 2006, (04): 235-236.
Article	Jin,2006	Xinchun Village, Shanghai	IHA	2005	＞6	507	3	96.Jin Yanjun, Cai Li, Yang Jian, et al. Analysis of Schistosomiasis Surveillance Results in Shanghai in 2005 [J]. Journal of Tropical Diseases and Parasitology, 2006, 4(4): 220-221, 228. DOI: 10.3969/j.issn.1672-2302.2006.04.010.
Article	Li,2006	Xiaoliuyezhou Village, Hunan Province	IHA	2002	＞5	242	8	97.Li Yiyi, Chen Yan, Cai Kaiping, et al. Study on Integrated Schistosomiasis Control Measures in Urban Areas [J]. Chinese Journal of Schistosomiasis Control, 2006, (06): 445-448. DOI: 10.16250/j.32.1374.2006.06.019.
Article	Li,2006	Taipingqiao Village, Hunan Province	IHA	2002	＞5	508	29	97.Li Yiyi, Chen Yan, Cai Kaiping, et al. Study on Integrated Schistosomiasis Control Measures in Urban Areas [J]. Chinese Journal of Schistosomiasis Control, 2006, (06): 445-448. DOI: 10.16250/j.32.1374.2006.06.019.
Article	Li,2006	Xiaoliuyezhou Village, Hunan Province	IHA	2003	＞5	176	7	97.Li Yiyi, Chen Yan, Cai Kaiping, et al. Study on Integrated Schistosomiasis Control Measures in Urban Areas [J]. Chinese Journal of Schistosomiasis Control, 2006, (06): 445-448. DOI: 10.16250/j.32.1374.2006.06.019.
Article	Li,2006	Taipingqiao Village, Hunan Province	IHA	2003	＞5	500	17	97.Li Yiyi, Chen Yan, Cai Kaiping, et al. Study on Integrated Schistosomiasis Control Measures in Urban Areas [J]. Chinese Journal of Schistosomiasis Control, 2006, (06): 445-448. DOI: 10.16250/j.32.1374.2006.06.019.
Article	Li,2006	Xiaoliuyezhou Village, Hunan Province	IHA	2004	＞5	1005	14	97.Li Yiyi, Chen Yan, Cai Kaiping, et al. Study on Integrated Schistosomiasis Control Measures in Urban Areas [J]. Chinese Journal of Schistosomiasis Control, 2006, (06): 445-448. DOI: 10.16250/j.32.1374.2006.06.019.
Article	Li,2006	Taipingqiao Village, Hunan Province	IHA	2004	＞5	381	19	97.Li Yiyi, Chen Yan, Cai Kaiping, et al. Study on Integrated Schistosomiasis Control Measures in Urban Areas [J]. Chinese Journal of Schistosomiasis Control, 2006, (06): 445-448. DOI: 10.16250/j.32.1374.2006.06.019.
Article	Li,2006	Changjiang Village, Hunan Province	IHA	2005	＞6	483	60	97.Li Yiyi, Chen Yan, Cai Kaiping, et al. Study on Integrated Schistosomiasis Control Measures in Urban Areas [J]. Chinese Journal of Schistosomiasis Control, 2006, (06): 445-448. DOI: 10.16250/j.32.1374.2006.06.019.
Article	Li,2006	Guixiang Village, Sichuan Province	IHA	2005	＞6	598	133	98.Li Li, Zhao Jianbo, Tang Meng, et al. Report on Schistosomiasis Surveillance in Guixiang Village, Danling County, Sichuan Province in 2005 [J]. Journal of Tropical Diseases and Parasitology, 2006, (04): 252-253.
Article	Li,2006	Xinmin Village, Yunnan Province	IHA	2005	＞6	1952	591	99.Li Wen, Li Canxing, Shi Jimei, et al. Report on Schistosomiasis Surveillance in Xinmin Village, Yongsheng County, Yunnan Province in 2005 [J]. Journal of Tropical Diseases and Parasitology, 2006, (04): 258-259.
Article	Ou,2006	Fengyang Village, Hunan Province	IHA	2005	＞6	611	168	100.Ouyang Shanwen, He Weilong, Wang Yilin, et al. Report on Schistosomiasis Surveillance in Fengyang Village, Hanshou County, Hunan Province in 2005 [J]. Journal of Tropical Diseases and Parasitology, 2006, (04): 224-225.
Article	Sun,2006	Caofeng Village, Jiangsu Province	Other	2006	＞6	1132	5	101.Sun Leping, Hong Qingbiao, Huang Yixin, et al. Comparative Study on the Screening Effect of Two Immunodiagnostic Kits for Schistosomiasis in Field Settings [J]. Chinese Journal of Schistosomiasis Control, 2006, 18(3): 192-196.
Article	Sun,2006	Caofeng Village, Jiangsu Province	Other	2006	＞6	1132	121	101.Sun Leping, Hong Qingbiao, Huang Yixin, et al. Comparative Study on the Screening Effect of Two Immunodiagnostic Kits for Schistosomiasis in Field Settings [J]. Chinese Journal of Schistosomiasis Control, 2006, 18(3): 192-196.
Article	Sun,2006	Shangguan Village, Jiangsu Province	Other	2006	＞6	1028	59	101.Sun Leping, Hong Qingbiao, Huang Yixin, et al. Comparative Study on the Screening Effect of Two Immunodiagnostic Kits for Schistosomiasis in Field Settings [J]. Chinese Journal of Schistosomiasis Control, 2006, 18(3): 192-196.
Article	Sun,2006	Shangguan Village, Jiangsu Province	Other	2006	＞6	1028	78	101.Sun Leping, Hong Qingbiao, Huang Yixin, et al. Comparative Study on the Screening Effect of Two Immunodiagnostic Kits for Schistosomiasis in Field Settings [J]. Chinese Journal of Schistosomiasis Control, 2006, 18(3): 192-196.
Article	Sun,2006	Sundong Village, Jiangsu Province	Other	2006	＞6	1165	70	101.Sun Leping, Hong Qingbiao, Huang Yixin, et al. Comparative Study on the Screening Effect of Two Immunodiagnostic Kits for Schistosomiasis in Field Settings [J]. Chinese Journal of Schistosomiasis Control, 2006, 18(3): 192-196.
Article	Sun,2006	Sundong Village, Jiangsu Province	Other	2006	＞6	1165	79	101.Sun Leping, Hong Qingbiao, Huang Yixin, et al. Comparative Study on the Screening Effect of Two Immunodiagnostic Kits for Schistosomiasis in Field Settings [J]. Chinese Journal of Schistosomiasis Control, 2006, 18(3): 192-196.
Article	Sun,2006	Yangjiawan Village, Jiangsu Province	Other	2006	＞6	1053	104	101.Sun Leping, Hong Qingbiao, Huang Yixin, et al. Comparative Study on the Screening Effect of Two Immunodiagnostic Kits for Schistosomiasis in Field Settings [J]. Chinese Journal of Schistosomiasis Control, 2006, 18(3): 192-196.
Article	Sun,2006	Yangjiawan Village, Jiangsu Province	Other	2006	＞6	1053	151	101.Sun Leping, Hong Qingbiao, Huang Yixin, et al. Comparative Study on the Screening Effect of Two Immunodiagnostic Kits for Schistosomiasis in Field Settings [J]. Chinese Journal of Schistosomiasis Control, 2006, 18(3): 192-196.
Article	Sun,2006	Yanjiang Village, Jiangsu Province	Other	2006	＞6	1279	228	101.Sun Leping, Hong Qingbiao, Huang Yixin, et al. Comparative Study on the Screening Effect of Two Immunodiagnostic Kits for Schistosomiasis in Field Settings [J]. Chinese Journal of Schistosomiasis Control, 2006, 18(3): 192-196.
Article	Sun,2006	Yanjiang Village, Jiangsu Province	Other	2006	＞6	1279	275	101.Sun Leping, Hong Qingbiao, Huang Yixin, et al. Comparative Study on the Screening Effect of Two Immunodiagnostic Kits for Schistosomiasis in Field Settings [J]. Chinese Journal of Schistosomiasis Control, 2006, 18(3): 192-196.
Article	Sun,2006	Miaogang Village, Jiangsu Province	Other	2006	＞6	1062	35	101.Sun Leping, Hong Qingbiao, Huang Yixin, et al. Comparative Study on the Screening Effect of Two Immunodiagnostic Kits for Schistosomiasis in Field Settings [J]. Chinese Journal of Schistosomiasis Control, 2006, 18(3): 192-196.
Article	Sun,2006	Miaogang Village, Jiangsu Province	Other	2006	＞6	1062	52	101.Sun Leping, Hong Qingbiao, Huang Yixin, et al. Comparative Study on the Screening Effect of Two Immunodiagnostic Kits for Schistosomiasis in Field Settings [J]. Chinese Journal of Schistosomiasis Control, 2006, 18(3): 192-196.
Article	Sun,2006	Linpu Village, Jiangsu Province	Other	2006	＞6	1052	45	101.Sun Leping, Hong Qingbiao, Huang Yixin, et al. Comparative Study on the Screening Effect of Two Immunodiagnostic Kits for Schistosomiasis in Field Settings [J]. Chinese Journal of Schistosomiasis Control, 2006, 18(3): 192-196.
Article	Sun,2006	Linpu Village, Jiangsu Province	Other	2006	＞6	1052	87	101.Sun Leping, Hong Qingbiao, Huang Yixin, et al. Comparative Study on the Screening Effect of Two Immunodiagnostic Kits for Schistosomiasis in Field Settings [J]. Chinese Journal of Schistosomiasis Control, 2006, 18(3): 192-196.
Article	Sun,2006	Qiaojiamen Village, Jiangsu Province	Other	2006	＞6	1173	33	101.Sun Leping, Hong Qingbiao, Huang Yixin, et al. Comparative Study on the Screening Effect of Two Immunodiagnostic Kits for Schistosomiasis in Field Settings [J]. Chinese Journal of Schistosomiasis Control, 2006, 18(3): 192-196.
Article	Sun,2006	Qiaojiamen Village, Jiangsu Province	Other	2006	＞6	1173	51	101.Sun Leping, Hong Qingbiao, Huang Yixin, et al. Comparative Study on the Screening Effect of Two Immunodiagnostic Kits for Schistosomiasis in Field Settings [J]. Chinese Journal of Schistosomiasis Control, 2006, 18(3): 192-196.
Article	Sun,2006	Zhuanqiao Village, Jiangsu Province	Other	2006	＞6	1302	9	101.Sun Leping, Hong Qingbiao, Huang Yixin, et al. Comparative Study on the Screening Effect of Two Immunodiagnostic Kits for Schistosomiasis in Field Settings [J]. Chinese Journal of Schistosomiasis Control, 2006, 18(3): 192-196.
Article	Sun,2006	Zhuanqiao Village, Jiangsu Province	Other	2006	＞6	1302	41	101.Sun Leping, Hong Qingbiao, Huang Yixin, et al. Comparative Study on the Screening Effect of Two Immunodiagnostic Kits for Schistosomiasis in Field Settings [J]. Chinese Journal of Schistosomiasis Control, 2006, 18(3): 192-196.
Article	Sun,2006	Fenshui Village, Jiangsu Province	Other	2006	＞6	1548	13	101.Sun Leping, Hong Qingbiao, Huang Yixin, et al. Comparative Study on the Screening Effect of Two Immunodiagnostic Kits for Schistosomiasis in Field Settings [J]. Chinese Journal of Schistosomiasis Control, 2006, 18(3): 192-196.
Article	Sun,2006	Fenshui Village, Jiangsu Province	Other	2006	＞6	1548	32	101.Sun Leping, Hong Qingbiao, Huang Yixin, et al. Comparative Study on the Screening Effect of Two Immunodiagnostic Kits for Schistosomiasis in Field Settings [J]. Chinese Journal of Schistosomiasis Control, 2006, 18(3): 192-196.
Article	Sun,2006	Tangquan Village, Jiangsu Province	Other	2006	＞6	1087	15	101.Sun Leping, Hong Qingbiao, Huang Yixin, et al. Comparative Study on the Screening Effect of Two Immunodiagnostic Kits for Schistosomiasis in Field Settings [J]. Chinese Journal of Schistosomiasis Control, 2006, 18(3): 192-196.
Article	Sun,2006	Tangquan Village, Jiangsu Province	Other	2006	＞6	1087	36	101.Sun Leping, Hong Qingbiao, Huang Yixin, et al. Comparative Study on the Screening Effect of Two Immunodiagnostic Kits for Schistosomiasis in Field Settings [J]. Chinese Journal of Schistosomiasis Control, 2006, 18(3): 192-196.
Article	Tang,2006	Guanghui Village, Anhui Province	IHA	2005	＞5	1393	239	102.Tang Jinmei, An Jisheng, Chen Degen, et al. Report on Schistosomiasis Surveillance in Guanghui Village, Tongling County, Anhui Province in 2005 [J]. Journal of Tropical Diseases and Parasitology, 2006(04): 245-246.
Article	Wang,2006	Linye Village, Anhui Province	ELISA	2004	＞5	807	65	103.Wang Qizhi, Wang Fengfeng, Yin Xiaomei, et al. Evaluation of Field Screening Effectiveness of ELISA and IHA in Areas with Different Schistosomiasis Endemic Levels [J]. Journal of Tropical Diseases and Parasitology, 2006, 4(3): 135-139. DOI: 10.3969/j.issn.1672-2302.2006.03.004.
Article	Wang,2006	Linye Village, Anhui Province	ELISA	2004	＞5	807	70	103.Wang Qizhi, Wang Fengfeng, Yin Xiaomei, et al. Evaluation of Field Screening Effectiveness of ELISA and IHA in Areas with Different Schistosomiasis Endemic Levels [J]. Journal of Tropical Diseases and Parasitology, 2006, 4(3): 135-139. DOI: 10.3969/j.issn.1672-2302.2006.03.004.
Article	Wang,2006	Tangnan Village, Anhui Province	ELISA	2004	＞5	906	339	103.Wang Qizhi, Wang Fengfeng, Yin Xiaomei, et al. Evaluation of Field Screening Effectiveness of ELISA and IHA in Areas with Different Schistosomiasis Endemic Levels [J]. Journal of Tropical Diseases and Parasitology, 2006, 4(3): 135-139. DOI: 10.3969/j.issn.1672-2302.2006.03.004.
Article	Wang,2006	Tangnan Village, Anhui Province	ELISA	2004	＞5	906	554	103.Wang Qizhi, Wang Fengfeng, Yin Xiaomei, et al. Evaluation of Field Screening Effectiveness of ELISA and IHA in Areas with Different Schistosomiasis Endemic Levels [J]. Journal of Tropical Diseases and Parasitology, 2006, 4(3): 135-139. DOI: 10.3969/j.issn.1672-2302.2006.03.004.
Article	Wang,2006	Guanghui Village, Anhui Province	ELISA	2004	＞5	413	116	103.Wang Qizhi, Wang Fengfeng, Yin Xiaomei, et al. Evaluation of Field Screening Effectiveness of ELISA and IHA in Areas with Different Schistosomiasis Endemic Levels [J]. Journal of Tropical Diseases and Parasitology, 2006, 4(3): 135-139. DOI: 10.3969/j.issn.1672-2302.2006.03.004.
Article	Wang,2006	Guanghui Village, Anhui Province	ELISA	2004	＞5	413	196	103.Wang Qizhi, Wang Fengfeng, Yin Xiaomei, et al. Evaluation of Field Screening Effectiveness of ELISA and IHA in Areas with Different Schistosomiasis Endemic Levels [J]. Journal of Tropical Diseases and Parasitology, 2006, 4(3): 135-139. DOI: 10.3969/j.issn.1672-2302.2006.03.004.
Article	Wang,2006	Heping Village, Anhui Province	ELISA	2004	＞5	165	38	103.Wang Qizhi, Wang Fengfeng, Yin Xiaomei, et al. Evaluation of Field Screening Effectiveness of ELISA and IHA in Areas with Different Schistosomiasis Endemic Levels [J]. Journal of Tropical Diseases and Parasitology, 2006, 4(3): 135-139. DOI: 10.3969/j.issn.1672-2302.2006.03.004.
Article	Wang,2006	Heping Village, Anhui Province	ELISA	2004	＞5	165	43	103.Wang Qizhi, Wang Fengfeng, Yin Xiaomei, et al. Evaluation of Field Screening Effectiveness of ELISA and IHA in Areas with Different Schistosomiasis Endemic Levels [J]. Journal of Tropical Diseases and Parasitology, 2006, 4(3): 135-139. DOI: 10.3969/j.issn.1672-2302.2006.03.004.
Article	Wang,2006	Tuanjie Village, Anhui Province	IHA	2005	＞6	983	113	104.Wang Xiaoke, Shi Huaifeng, Zhou Wei, et al. Report on Schistosomiasis Surveillance in Tuanjie Village, Zongyang County, Anhui Province in 2005 [J]. Journal of Tropical Diseases and Parasitology, 2006(04): 241-242.
Article	Wang,2006	Pengjiatan Village, Hunan Province	IHA	2005	＞6	702	231	105.Wang Yilin, Xu Yong'an, He Weilong, et al. Schistosomiasis Surveillance in Pengjiatan Village, Hanshou County in 2005 [J]. Chinese Journal of Schistosomiasis Control, 2006(06): 461-463. DOI: 10.16250/j.32.1374.2006.06.027.
Article	Wang,2006	Chensuo Village, Sichuan Province	Other	2005	＞5	697	57	106.Wang Jianping, Lai Yuhua, Wang Qingguo. Epidemiological Investigation of Schistosomiasis in Three Villages of Gaoshi Township, Xichang City [J]. Journal of Parasitic Disease and Infectious Diseases, 2006, 4(1): 33.
Article	Wang,2006	Zhanglin Village, Sichuan Province	Other	2005	＞5	1073	54	106.Wang Jianping, Lai Yuhua, Wang Qingguo. Epidemiological Investigation of Schistosomiasis in Three Villages of Gaoshi Township, Xichang City [J]. Journal of Parasitic Disease and Infectious Diseases, 2006, 4(1): 33.
Article	Wang,2006	Zhongsuo Village, Sichuan Province	Other	2005	＞5	1396	106	106.Wang Jianping, Lai Yuhua, Wang Qingguo. Epidemiological Investigation of Schistosomiasis in Three Villages of Gaoshi Township, Xichang City [J]. Journal of Parasitic Disease and Infectious Diseases, 2006, 4(1): 33.
Article	Xu,2006	Zhujia Village, Jiangxi Province	IHA	2005	＞6	1220	742	107.Xu Banghe, Wang Qin, Yan Guowen, et al. Report on Schistosomiasis Surveillance in Zhujiacun Village, Boyang County, Jiangxi Province in 2005 [J]. Journal of Tropical Diseases and Parasitology, 2006(04): 238-248.
Article	Yang,2006	Xiangtang Village, Hunan Province	IHA	2005	＞6	730	44	108.Yang Hong, Xue Wei, Li Xiaoyang. Report on Schistosomiasis Surveillance in Xiangtang Village, Hetang District, Hunan Province in 2005 [J]. Journal of Tropical Diseases and Parasitology, 2006(04): 232-233.
Article	Yang,2006	Qiandian Village, Yunnan Province	Other	2005		1055	364	109.Yang Wencan, Shi Xuewen, Li Wuliang, et al. Report on Schistosomiasis Surveillance in Qiandian Village, Eryuan County, Yunnan Province in 2005 [J]. Journal of Tropical Diseases and Parasitology, 2006(04): 256-257.
Article	Yang,2006	Wuliqiao Village, Yunnan Province	IHA	2005	＞5	911	30	110.Yang Guanghuai, Zhang Yanhong. Report on Schistosomiasis Surveillance in Wuliqiao Village, Dali City, Yunnan Province in 2005 [J]. Journal of Tropical Diseases and Parasitology, 2006(04): 217-255.
Article	Zhang,2006	Longji Village, Sichuan Province	Other	1985	＞5	2340	539	111.Zhang Wenhua, Chen Chaoli, Liu Yongcai, et al. Comparative Study on the Detection of Circulating Antigen and Antibody After Schistosomiasis Control [J]. Journal of Parasitic Disease and Infectious Diseases, 2006, 4(4): 165-168.
Article	Zhang,2006	Shi 'an Community, Sichuan Province	Other	1985	＞5	1830	440	111.Zhang Wenhua, Chen Chaoli, Liu Yongcai, et al. Comparative Study on the Detection of Circulating Antigen and Antibody After Schistosomiasis Control [J]. Journal of Parasitic Disease and Infectious Diseases, 2006, 4(4): 165-168.
Article	Zhang,2006	Shi 'an Community, Sichuan Province	Other	1985	＞5	748	218	111.Zhang Wenhua, Chen Chaoli, Liu Yongcai, et al. Comparative Study on the Detection of Circulating Antigen and Antibody After Schistosomiasis Control [J]. Journal of Parasitic Disease and Infectious Diseases, 2006, 4(4): 165-168.
Article	Zhang,2006	Changjiang Village, Jiangsu Province	Other	2005	＞6	1078	29	112.Zhang Zhengqiu, Tian Bin, Lu Bin, et al. Analysis of Schistosomiasis Surveillance Results in Changjiang Village, Yizheng City in 2005 [J]. Chinese Journal of Pathogenic Biology, 2006, 1(5): I1-I3.
Article	Zhang,2006	Changjiang Village, Jiangsu Province	Other	2005	＞6	1078	32	112.Zhang Zhengqiu, Tian Bin, Lu Bin, et al. Analysis of Schistosomiasis Surveillance Results in Changjiang Village, Yizheng City in 2005 [J]. Chinese Journal of Pathogenic Biology, 2006, 1(5): I1-I3.
Article	Zhang,2006	Longji Village, Sichuan Province	Other	2006	＞5	641	156	111.Zhang Wenhua, Chen Chaoli, Liu Yongcai, et al. Comparative Study on the Detection of Circulating Antigen and Antibody After Schistosomiasis Control [J]. Journal of Parasitic Disease and Infectious Diseases, 2006, 4(4): 165-168.
Article	Zhang,2006	Longji Village, Sichuan Province	Other	2006	＞5	321	82	111.Zhang Wenhua, Chen Chaoli, Liu Yongcai, et al. Comparative Study on the Detection of Circulating Antigen and Antibody After Schistosomiasis Control [J]. Journal of Parasitic Disease and Infectious Diseases, 2006, 4(4): 165-168.
Article	Zhang,2006	Longji Village, Sichuan Province	Other	2006	＞5	321	92	111.Zhang Wenhua, Chen Chaoli, Liu Yongcai, et al. Comparative Study on the Detection of Circulating Antigen and Antibody After Schistosomiasis Control [J]. Journal of Parasitic Disease and Infectious Diseases, 2006, 4(4): 165-168.
Article	Zhang,2006	Shi 'an Community, Sichuan Province	Other	2006	＞5	779	165	111.Zhang Wenhua, Chen Chaoli, Liu Yongcai, et al. Comparative Study on the Detection of Circulating Antigen and Antibody After Schistosomiasis Control [J]. Journal of Parasitic Disease and Infectious Diseases, 2006, 4(4): 165-168.
Article	Zhao,2006	Tongxing Village, Hunan Province	IHA	2005	＞6	942	253	113.Zhao Zhengyuan, Li Xiaoyang, Liu Zhaochun, et al. Analysis of Schistosomiasis Surveillance Results in Hunan Province in 2005 [J]. Journal of Tropical Diseases and Parasitology, 2006, 4(4): 193-196. DOI: 10.3969/j.issn.1672-2302.2006.04.002.
Article	Zhao,2006	Funing Village, Hunan Province	IHA	2005	＞6	864	157	113.Zhao Zhengyuan, Li Xiaoyang, Liu Zhaochun, et al. Analysis of Schistosomiasis Surveillance Results in Hunan Province in 2005 [J]. Journal of Tropical Diseases and Parasitology, 2006, 4(4): 193-196. DOI: 10.3969/j.issn.1672-2302.2006.04.002.
Article	Zhao,2006	Donggou Village, Hunan Province	IHA	2005	＞6	510	134	113.Zhao Zhengyuan, Li Xiaoyang, Liu Zhaochun, et al. Analysis of Schistosomiasis Surveillance Results in Hunan Province in 2005 [J]. Journal of Tropical Diseases and Parasitology, 2006, 4(4): 193-196. DOI: 10.3969/j.issn.1672-2302.2006.04.002.
Article	Zhao,2006	Tuqiao Village, Hunan Province	IHA	2005	＞6	476	249	113.Zhao Zhengyuan, Li Xiaoyang, Liu Zhaochun, et al. Analysis of Schistosomiasis Surveillance Results in Hunan Province in 2005 [J]. Journal of Tropical Diseases and Parasitology, 2006, 4(4): 193-196. DOI: 10.3969/j.issn.1672-2302.2006.04.002.
Article	Zhao,2006	Changjiang Village, Hunan Province	IHA	2005	＞6	481	60	113.Zhao Zhengyuan, Li Xiaoyang, Liu Zhaochun, et al. Analysis of Schistosomiasis Surveillance Results in Hunan Province in 2005 [J]. Journal of Tropical Diseases and Parasitology, 2006, 4(4): 193-196. DOI: 10.3969/j.issn.1672-2302.2006.04.002.
Article	Zhao,2006	Ganzhou Village, Hunan Province	IHA	2005	＞6	727	100	113.Zhao Zhengyuan, Li Xiaoyang, Liu Zhaochun, et al. Analysis of Schistosomiasis Surveillance Results in Hunan Province in 2005 [J]. Journal of Tropical Diseases and Parasitology, 2006, 4(4): 193-196. DOI: 10.3969/j.issn.1672-2302.2006.04.002.
Article	Zhao,2006	Yongfu Village, Hunan Province	IHA	2005	＞6	503	203	113.Zhao Zhengyuan, Li Xiaoyang, Liu Zhaochun, et al. Analysis of Schistosomiasis Surveillance Results in Hunan Province in 2005 [J]. Journal of Tropical Diseases and Parasitology, 2006, 4(4): 193-196. DOI: 10.3969/j.issn.1672-2302.2006.04.002.
Article	Zhao,2006	Shuangzhou Village, Hunan Province	IHA	2005	＞6	615	147	113.Zhao Zhengyuan, Li Xiaoyang, Liu Zhaochun, et al. Analysis of Schistosomiasis Surveillance Results in Hunan Province in 2005 [J]. Journal of Tropical Diseases and Parasitology, 2006, 4(4): 193-196. DOI: 10.3969/j.issn.1672-2302.2006.04.002.
Article	Zhao,2006	Xinshang Village, Hunan Province	IHA	2005	＞6	461	251	113.Zhao Zhengyuan, Li Xiaoyang, Liu Zhaochun, et al. Analysis of Schistosomiasis Surveillance Results in Hunan Province in 2005 [J]. Journal of Tropical Diseases and Parasitology, 2006, 4(4): 193-196. DOI: 10.3969/j.issn.1672-2302.2006.04.002.
Article	Zhao,2006	Hongjiazhou Village, Hunan Province	IHA	2005	＞6	415	56	113.Zhao Zhengyuan, Li Xiaoyang, Liu Zhaochun, et al. Analysis of Schistosomiasis Surveillance Results in Hunan Province in 2005 [J]. Journal of Tropical Diseases and Parasitology, 2006, 4(4): 193-196. DOI: 10.3969/j.issn.1672-2302.2006.04.002.
Article	Zhao,2006	Yuantan Village, Hunan Province	IHA	2005	＞6	622	132	113.Zhao Zhengyuan, Li Xiaoyang, Liu Zhaochun, et al. Analysis of Schistosomiasis Surveillance Results in Hunan Province in 2005 [J]. Journal of Tropical Diseases and Parasitology, 2006, 4(4): 193-196. DOI: 10.3969/j.issn.1672-2302.2006.04.002.
Article	Zhao,2006	Yanggelao Village, Hunan Province	IHA	2005	＞6	518	43	113.Zhao Zhengyuan, Li Xiaoyang, Liu Zhaochun, et al. Analysis of Schistosomiasis Surveillance Results in Hunan Province in 2005 [J]. Journal of Tropical Diseases and Parasitology, 2006, 4(4): 193-196. DOI: 10.3969/j.issn.1672-2302.2006.04.002.
Article	Zhao,2006	Erlang Village, Hunan Province	IHA	2005	＞6	735	242	113.Zhao Zhengyuan, Li Xiaoyang, Liu Zhaochun, et al. Analysis of Schistosomiasis Surveillance Results in Hunan Province in 2005 [J]. Journal of Tropical Diseases and Parasitology, 2006, 4(4): 193-196. DOI: 10.3969/j.issn.1672-2302.2006.04.002.
Article	Zhao,2006	Xiangtang Village, Hunan Province	IHA	2005	＞6	923	56	113.Zhao Zhengyuan, Li Xiaoyang, Liu Zhaochun, et al. Analysis of Schistosomiasis Surveillance Results in Hunan Province in 2005 [J]. Journal of Tropical Diseases and Parasitology, 2006, 4(4): 193-196. DOI: 10.3969/j.issn.1672-2302.2006.04.002.
Article	Zhao,2006	Huxing Village, Hunan Province	IHA	2005	＞6	842	111	113.Zhao Zhengyuan, Li Xiaoyang, Liu Zhaochun, et al. Analysis of Schistosomiasis Surveillance Results in Hunan Province in 2005 [J]. Journal of Tropical Diseases and Parasitology, 2006, 4(4): 193-196. DOI: 10.3969/j.issn.1672-2302.2006.04.002.
Article	Zhu,2006	Xiaohuangzhou Village, Anhui Province	COPT	1998		1863	36	114.Zhu Yingfu, Zhan Ti, Zheng Xunwen. Analysis of Schistosomiasis Changes in Xiaohuangzhou Village, Ma'anshan City After Resettlement and Town Construction [J]. Chinese Journal of Schistosomiasis Control, 2006(05): 349-401. DOI: 10.16250/j.32.1374.2006.05.011.
Article	Zhu,2006	Huanglin Village, Sichuan Province	ELISA	2005	＞6	1169	194	115.Zhu Hongqing, Cao Chunli, Wang Qiang, et al. Investigation of the Underestimation of Schistosomiasis Infection Cases in Hilly Endemic Areas [J]. Chinese Journal of Schistosomiasis Control, 2006, 18(3): 214-216. DOI: 10.3969/j.issn.1005-6661.2006.03.015.
Article	Zhu,2006	Shunhe Village, Sichuan Province	ELISA	2005	＞6	2132	364	115.Zhu Hongqing, Cao Chunli, Wang Qiang, et al. Investigation of the Underestimation of Schistosomiasis Infection Cases in Hilly Endemic Areas [J]. Chinese Journal of Schistosomiasis Control, 2006, 18(3): 214-216. DOI: 10.3969/j.issn.1005-6661.2006.03.015.
Article	Zhu,2006	Majiayi Village, Yunnan Province	ELISA	2005	＞6	1254	644	115.Zhu Hongqing, Cao Chunli, Wang Qiang, et al. Investigation of the Underestimation of Schistosomiasis Infection Cases in Hilly Endemic Areas [J]. Chinese Journal of Schistosomiasis Control, 2006, 18(3): 214-216. DOI: 10.3969/j.issn.1005-6661.2006.03.015.
Article	Zhu,2006	Shuijing Village, Yunnan Province	ELISA	2005	＞6	1008	334	115.Zhu Hongqing, Cao Chunli, Wang Qiang, et al. Investigation of the Underestimation of Schistosomiasis Infection Cases in Hilly Endemic Areas [J]. Chinese Journal of Schistosomiasis Control, 2006, 18(3): 214-216. DOI: 10.3969/j.issn.1005-6661.2006.03.015.
Article	Cao,2007	Exinglian Village, Hunan Province	IHA	2005		807	0	116.Cao Qunliang, Tang Huawen, Pei Hanjie. Investigation and Analysis Report on Schistosomiasis in Kaifu District, Changsha City [J]. Journal of Practical Preventive Medicine, 2007(06): 1783-1784.
Article	Cao,2007	Eyangshan Village, Hunan Province	IHA	2005		807	0	116.Cao Qunliang, Tang Huawen, Pei Hanjie. Investigation and Analysis Report on Schistosomiasis in Kaifu District, Changsha City [J]. Journal of Practical Preventive Medicine, 2007(06): 1783-1784.
Article	Ceng,2007	Yanjiang Village, Jiangxi Province	IHA	2002	＞6	190	16	117.Zeng Xiaojun, Chen Honggen, Huang Beinan, et al. Causes of Snail Spread in Ganjiang River Basin and Control Effect [J]. Chinese Journal of Schistosomiasis Control, 2007, 19(2): 120-123. DOI: 10.3969/j.issn.1005-6661.2007.02.009.
Article	Ceng,2007	Tankou Village, Jiangxi Province	IHA	2002	＞6	1461	416	117.Zeng Xiaojun, Chen Honggen, Huang Beinan, et al. Causes of Snail Spread in Ganjiang River Basin and Control Effect [J]. Chinese Journal of Schistosomiasis Control, 2007, 19(2): 120-123. DOI: 10.3969/j.issn.1005-6661.2007.02.009.
Article	Ceng,2007	Hexia Village, Jiangxi Province	IHA	2005	＞6	93	12	117.Zeng Xiaojun, Chen Honggen, Huang Beinan, et al. Causes of Snail Spread in Ganjiang River Basin and Control Effect [J]. Chinese Journal of Schistosomiasis Control, 2007, 19(2): 120-123. DOI: 10.3969/j.issn.1005-6661.2007.02.009.
Article	Ceng,2007	Yanjiang Village, Jiangxi Province	IHA	2005	＞6	104	10	117.Zeng Xiaojun, Chen Honggen, Huang Beinan, et al. Causes of Snail Spread in Ganjiang River Basin and Control Effect [J]. Chinese Journal of Schistosomiasis Control, 2007, 19(2): 120-123. DOI: 10.3969/j.issn.1005-6661.2007.02.009.
Article	Deng,2007	Yifeng Village, Anhui Province	IHA	2006	＞6	1355	158	118.Deng Yujun, Qiang Guangxiang, Shen Fuxi, et al. Report on Schistosomiasis Surveillance in Yifeng Village, Nanling County, Anhui Province in 2006 [J]. Journal of Tropical Diseases and Parasitology, 2007(04): 230-231.
Article	Fu,2007	Binshan Village, Jiangxi Province	IHA	2007	＞6	1007	122	119.Fu Guolan, Hong Xianlin, Fan Yunlong, et al. Investigation on Schistosomiasis in Binshan Village, Sanli Township, Jinxi County, Jiangxi Province in 2007 [J]. Journal of Tropical Diseases and Parasitology, 2007(04): 254-255.
Article	Gao,2007	Xinshang Village, Hunan Province	IHA	2006	＞6	450	159	120.Gao Jinliang, Li Xiaoyang. Report on Schistosomiasis Surveillance in Xinshang Village, Nan County, Hunan Province in 2006 [J]. Journal of Tropical Diseases and Parasitology, 2007(04): 219-220.
Article	Gu,2007	Zenglong Village, Jiangxi Province	IHA	2005	＞6	283	93	121.Gu Xiaonan, Li Yifeng, Hang Chunqin, et al. Analysis of Schistosomiasis Surveillance Results in Jiangxi Province in 2006 [J]. Journal of Tropical Diseases and Parasitology, 2007, 5(4): 197-200. DOI: 10.3969/j.issn.1672-2302.2007.04.002.
Article	Gu,2007	Jinhong Village, Jiangxi Province	IHA	2005	＞6	1130	117	121.Gu Xiaonan, Li Yifeng, Hang Chunqin, et al. Analysis of Schistosomiasis Surveillance Results in Jiangxi Province in 2006 [J]. Journal of Tropical Diseases and Parasitology, 2007, 5(4): 197-200. DOI: 10.3969/j.issn.1672-2302.2007.04.002.
Article	Gu,2007	Dongfang Village, Jiangxi Province	IHA	2005	＞6	1035	107	121.Gu Xiaonan, Li Yifeng, Hang Chunqin, et al. Analysis of Schistosomiasis Surveillance Results in Jiangxi Province in 2006 [J]. Journal of Tropical Diseases and Parasitology, 2007, 5(4): 197-200. DOI: 10.3969/j.issn.1672-2302.2007.04.002.
Article	Gu,2007	Taohong Village, Jiangxi Province	IHA	2005	＞6	839	93	121.Gu Xiaonan, Li Yifeng, Hang Chunqin, et al. Analysis of Schistosomiasis Surveillance Results in Jiangxi Province in 2006 [J]. Journal of Tropical Diseases and Parasitology, 2007, 5(4): 197-200. DOI: 10.3969/j.issn.1672-2302.2007.04.002.
Article	Gu,2007	Zhujia Village, Jiangxi Province	IHA	2005	＞6	1216	742	121.Gu Xiaonan, Li Yifeng, Hang Chunqin, et al. Analysis of Schistosomiasis Surveillance Results in Jiangxi Province in 2006 [J]. Journal of Tropical Diseases and Parasitology, 2007, 5(4): 197-200. DOI: 10.3969/j.issn.1672-2302.2007.04.002.
Article	Gu,2007	Beixi Village, Jiangxi Province	IHA	2005	＞6	556	10	121.Gu Xiaonan, Li Yifeng, Hang Chunqin, et al. Analysis of Schistosomiasis Surveillance Results in Jiangxi Province in 2006 [J]. Journal of Tropical Diseases and Parasitology, 2007, 5(4): 197-200. DOI: 10.3969/j.issn.1672-2302.2007.04.002.
Article	Gu,2007	Caohui Village, Jiangxi Province	IHA	2005	＞6	1129	556	121.Gu Xiaonan, Li Yifeng, Hang Chunqin, et al. Analysis of Schistosomiasis Surveillance Results in Jiangxi Province in 2006 [J]. Journal of Tropical Diseases and Parasitology, 2007, 5(4): 197-200. DOI: 10.3969/j.issn.1672-2302.2007.04.002.
Article	Gu,2007	Zhuxi Village, Jiangxi Province	IHA	2005	＞6	631	148	121.Gu Xiaonan, Li Yifeng, Hang Chunqin, et al. Analysis of Schistosomiasis Surveillance Results in Jiangxi Province in 2006 [J]. Journal of Tropical Diseases and Parasitology, 2007, 5(4): 197-200. DOI: 10.3969/j.issn.1672-2302.2007.04.002.
Article	Gu,2007	Dingshan Village, Jiangxi Province	IHA	2005	＞6	471	137	121.Gu Xiaonan, Li Yifeng, Hang Chunqin, et al. Analysis of Schistosomiasis Surveillance Results in Jiangxi Province in 2006 [J]. Journal of Tropical Diseases and Parasitology, 2007, 5(4): 197-200. DOI: 10.3969/j.issn.1672-2302.2007.04.002.
Article	Gu,2007	Jiahu Village, Jiangxi Province	IHA	2005	＞6	1091	562	121.Gu Xiaonan, Li Yifeng, Hang Chunqin, et al. Analysis of Schistosomiasis Surveillance Results in Jiangxi Province in 2006 [J]. Journal of Tropical Diseases and Parasitology, 2007, 5(4): 197-200. DOI: 10.3969/j.issn.1672-2302.2007.04.002.
Article	Gu,2007	Xialingxi Village, Jiangxi Province	IHA	2005	＞6	937	193	121.Gu Xiaonan, Li Yifeng, Hang Chunqin, et al. Analysis of Schistosomiasis Surveillance Results in Jiangxi Province in 2006 [J]. Journal of Tropical Diseases and Parasitology, 2007, 5(4): 197-200. DOI: 10.3969/j.issn.1672-2302.2007.04.002.
Article	Gu,2007	Zenglong Village, Jiangxi Province	IHA	2006	＞6	301	97	121.Gu Xiaonan, Li Yifeng, Hang Chunqin, et al. Analysis of Schistosomiasis Surveillance Results in Jiangxi Province in 2006 [J]. Journal of Tropical Diseases and Parasitology, 2007, 5(4): 197-200. DOI: 10.3969/j.issn.1672-2302.2007.04.002.
Article	Gu,2007	Jinhong Village, Jiangxi Province	IHA	2006	＞6	1138	102	121.Gu Xiaonan, Li Yifeng, Hang Chunqin, et al. Analysis of Schistosomiasis Surveillance Results in Jiangxi Province in 2006 [J]. Journal of Tropical Diseases and Parasitology, 2007, 5(4): 197-200. DOI: 10.3969/j.issn.1672-2302.2007.04.002.
Article	Gu,2007	Dongfang Village, Jiangxi Province	IHA	2006	＞6	731	103	121.Gu Xiaonan, Li Yifeng, Hang Chunqin, et al. Analysis of Schistosomiasis Surveillance Results in Jiangxi Province in 2006 [J]. Journal of Tropical Diseases and Parasitology, 2007, 5(4): 197-200. DOI: 10.3969/j.issn.1672-2302.2007.04.002.
Article	Gu,2007	Taohong Village, Jiangxi Province	IHA	2006	＞6	647	19	121.Gu Xiaonan, Li Yifeng, Hang Chunqin, et al. Analysis of Schistosomiasis Surveillance Results in Jiangxi Province in 2006 [J]. Journal of Tropical Diseases and Parasitology, 2007, 5(4): 197-200. DOI: 10.3969/j.issn.1672-2302.2007.04.002.
Article	Gu,2007	Zhujia Village, Jiangxi Province	IHA	2006	＞6	809	310	121.Gu Xiaonan, Li Yifeng, Hang Chunqin, et al. Analysis of Schistosomiasis Surveillance Results in Jiangxi Province in 2006 [J]. Journal of Tropical Diseases and Parasitology, 2007, 5(4): 197-200. DOI: 10.3969/j.issn.1672-2302.2007.04.002.
Article	Gu,2007	Beixi Village, Jiangxi Province	IHA	2006	＞6	635	36	121.Gu Xiaonan, Li Yifeng, Hang Chunqin, et al. Analysis of Schistosomiasis Surveillance Results in Jiangxi Province in 2006 [J]. Journal of Tropical Diseases and Parasitology, 2007, 5(4): 197-200. DOI: 10.3969/j.issn.1672-2302.2007.04.002.
Article	Gu,2007	Caohui Village, Jiangxi Province	IHA	2006	＞6	1130	419	121.Gu Xiaonan, Li Yifeng, Hang Chunqin, et al. Analysis of Schistosomiasis Surveillance Results in Jiangxi Province in 2006 [J]. Journal of Tropical Diseases and Parasitology, 2007, 5(4): 197-200. DOI: 10.3969/j.issn.1672-2302.2007.04.002.
Article	Gu,2007	Dingshan Village, Jiangxi Province	IHA	2006	＞6	429	49	121.Gu Xiaonan, Li Yifeng, Hang Chunqin, et al. Analysis of Schistosomiasis Surveillance Results in Jiangxi Province in 2006 [J]. Journal of Tropical Diseases and Parasitology, 2007, 5(4): 197-200. DOI: 10.3969/j.issn.1672-2302.2007.04.002.
Article	Gu,2007	Jiahu Village, Jiangxi Province	IHA	2006	＞6	1048	213	121.Gu Xiaonan, Li Yifeng, Hang Chunqin, et al. Analysis of Schistosomiasis Surveillance Results in Jiangxi Province in 2006 [J]. Journal of Tropical Diseases and Parasitology, 2007, 5(4): 197-200. DOI: 10.3969/j.issn.1672-2302.2007.04.002.
Article	Gu,2007	Xialingxi Village, Jiangxi Province	IHA	2006	＞6	1057	111	121.Gu Xiaonan, Li Yifeng, Hang Chunqin, et al. Analysis of Schistosomiasis Surveillance Results in Jiangxi Province in 2006 [J]. Journal of Tropical Diseases and Parasitology, 2007, 5(4): 197-200. DOI: 10.3969/j.issn.1672-2302.2007.04.002.
Article	Huang,2007	Jiahu Village, Jiangxi Province	IHA	2006	＞6	1035	378	122.Huang Xinghua, Li Zisheng, Fang Zhujun, et al. Report on Schistosomiasis Surveillance in Jiahu Village, Yugan County, Jiangxi Province in 2006 [J]. Journal of Tropical Diseases and Parasitology, 2007(04): 226-227.
Article	Jiang,2007	Qianhu Village, Jiangxi Province	IHA	2005	＞6	332	180	123.Jiang Qiulin, Guo Juntao, Tao Bo, et al. Schistosomiasis Surveillance in Xingzi County from 2005 to 2006 [J]. Chinese Journal of Schistosomiasis Control, 2007(06): 462-463. DOI: 10.16250/j.32.1374.2007.06.032.
Article	Jiang,2007	Ximiao Village, Jiangxi Province	IHA	2005	＞6	453	151	123.Jiang Qiulin, Guo Juntao, Tao Bo, et al. Schistosomiasis Surveillance in Xingzi County from 2005 to 2006 [J]. Chinese Journal of Schistosomiasis Control, 2007(06): 462-463. DOI: 10.16250/j.32.1374.2007.06.032.
Article	Jiang,2007	Qianhu Village, Jiangxi Province	IHA	2006	＞6	304	88	123.Jiang Qiulin, Guo Juntao, Tao Bo, et al. Schistosomiasis Surveillance in Xingzi County from 2005 to 2006 [J]. Chinese Journal of Schistosomiasis Control, 2007(06): 462-463. DOI: 10.16250/j.32.1374.2007.06.032.
Article	Jiang,2007	Ximiao Village, Jiangxi Province	IHA	2006	＞6	299	80	123.Jiang Qiulin, Guo Juntao, Tao Bo, et al. Schistosomiasis Surveillance in Xingzi County from 2005 to 2006 [J]. Chinese Journal of Schistosomiasis Control, 2007(06): 462-463. DOI: 10.16250/j.32.1374.2007.06.032.
Article	Lan,2007	Datianba Village, Sichuan Province	IHA	2006	＞6	622	54	124.Lan Jiagang, Zhou Anling, Zou Jian, et al. Analysis of Schistosomiasis Surveillance Results in Zhongjiang County in 2006 [J]. Journal of Parasitic Disease and Infectious Diseases, 2007(02): 86-87.
Article	Li,2007	Kangfu Village, Yunnan Province	IHA	2000	＞6	2263	64	125.Li Binggui, Guo Xianguo, Li Wenbao, et al. Analysis of Schistosomiasis Endemic Factors in Parts of Heqing County, Yunnan Province [J]. Journal of Parasitic Disease and Infectious Diseases, 2007, 5(4): 199-202. DOI: 10.3969/j.issn.1672-2116.2007.04.014.
Article	Li,2007	Xiaolian Village, Yunnan Province	IHA	2000	＞6	1362	34	125.Li Binggui, Guo Xianguo, Li Wenbao, et al. Analysis of Schistosomiasis Endemic Factors in Parts of Heqing County, Yunnan Province [J]. Journal of Parasitic Disease and Infectious Diseases, 2007, 5(4): 199-202. DOI: 10.3969/j.issn.1672-2116.2007.04.014.
Article	Li,2007	Kangfu Village, Yunnan Province	IHA	2002	＞6	1286	24	125.Li Binggui, Guo Xianguo, Li Wenbao, et al. Analysis of Schistosomiasis Endemic Factors in Parts of Heqing County, Yunnan Province [J]. Journal of Parasitic Disease and Infectious Diseases, 2007, 5(4): 199-202. DOI: 10.3969/j.issn.1672-2116.2007.04.014.
Article	Li,2007	Xiaolian Village, Yunnan Province	IHA	2002	＞6	776	41	125.Li Binggui, Guo Xianguo, Li Wenbao, et al. Analysis of Schistosomiasis Endemic Factors in Parts of Heqing County, Yunnan Province [J]. Journal of Parasitic Disease and Infectious Diseases, 2007, 5(4): 199-202. DOI: 10.3969/j.issn.1672-2116.2007.04.014.
Article	Li,2007	Shuijing Village, Yunnan Province	IHA	2004		1005	334	126.Li Canxing, Gao Hong. Schistosomiasis Surveillance in Shuijing Village from 1995 to 2004 [J]. Chinese Journal of Schistosomiasis Control, 2007(03): 242. DOI: 10.16250/j.32.1374.2007.03.034.
Article	Li,2007	Tongxing Village, Hunan Province	IHA	2006	＞6	835	77	127.Li Xiaoyang, Zhao Zhengyuan, Cai Kaiping, et al. Analysis of Schistosomiasis Surveillance Results in Hunan Province in 2006 [J]. Journal of Tropical Diseases and Parasitology, 2007, 5(4): 193-196, 261. DOI: 10.3969/j.issn.1672-2302.2007.04.001.
Article	Li,2007	Funing Village, Hunan Province	IHA	2006	＞6	821	124	127.Li Xiaoyang, Zhao Zhengyuan, Cai Kaiping, et al. Analysis of Schistosomiasis Surveillance Results in Hunan Province in 2006 [J]. Journal of Tropical Diseases and Parasitology, 2007, 5(4): 193-196, 261. DOI: 10.3969/j.issn.1672-2302.2007.04.001.
Article	Li,2007	Fengyang Village, Hunan Province	IHA	2006	＞6	629	145	127.Li Xiaoyang, Zhao Zhengyuan, Cai Kaiping, et al. Analysis of Schistosomiasis Surveillance Results in Hunan Province in 2006 [J]. Journal of Tropical Diseases and Parasitology, 2007, 5(4): 193-196, 261. DOI: 10.3969/j.issn.1672-2302.2007.04.001.
Article	Li,2007	Donggou Village, Hunan Province	IHA	2006	＞6	543	118	127.Li Xiaoyang, Zhao Zhengyuan, Cai Kaiping, et al. Analysis of Schistosomiasis Surveillance Results in Hunan Province in 2006 [J]. Journal of Tropical Diseases and Parasitology, 2007, 5(4): 193-196, 261. DOI: 10.3969/j.issn.1672-2302.2007.04.001.
Article	Li,2007	Tuqiao Village, Hunan Province	IHA	2006	＞6	437	120	127.Li Xiaoyang, Zhao Zhengyuan, Cai Kaiping, et al. Analysis of Schistosomiasis Surveillance Results in Hunan Province in 2006 [J]. Journal of Tropical Diseases and Parasitology, 2007, 5(4): 193-196, 261. DOI: 10.3969/j.issn.1672-2302.2007.04.001.
Article	Li,2007	Changjiang Village, Hunan Province	IHA	2006	＞6	422	80	127.Li Xiaoyang, Zhao Zhengyuan, Cai Kaiping, et al. Analysis of Schistosomiasis Surveillance Results in Hunan Province in 2006 [J]. Journal of Tropical Diseases and Parasitology, 2007, 5(4): 193-196, 261. DOI: 10.3969/j.issn.1672-2302.2007.04.001.
Article	Li,2007	Ganzhou Village, Hunan Province	IHA	2006	＞6	475	77	127.Li Xiaoyang, Zhao Zhengyuan, Cai Kaiping, et al. Analysis of Schistosomiasis Surveillance Results in Hunan Province in 2006 [J]. Journal of Tropical Diseases and Parasitology, 2007, 5(4): 193-196, 261. DOI: 10.3969/j.issn.1672-2302.2007.04.001.
Article	Li,2007	Yongfu Village, Hunan Province	IHA	2006	＞6	497	120	127.Li Xiaoyang, Zhao Zhengyuan, Cai Kaiping, et al. Analysis of Schistosomiasis Surveillance Results in Hunan Province in 2006 [J]. Journal of Tropical Diseases and Parasitology, 2007, 5(4): 193-196, 261. DOI: 10.3969/j.issn.1672-2302.2007.04.001.
Article	Li,2007	Shuangzhou Village, Hunan Province	IHA	2006	＞6	608	59	127.Li Xiaoyang, Zhao Zhengyuan, Cai Kaiping, et al. Analysis of Schistosomiasis Surveillance Results in Hunan Province in 2006 [J]. Journal of Tropical Diseases and Parasitology, 2007, 5(4): 193-196, 261. DOI: 10.3969/j.issn.1672-2302.2007.04.001.
Article	Li,2007	Xinshang Village, Hunan Province	IHA	2006	＞6	437	158	127.Li Xiaoyang, Zhao Zhengyuan, Cai Kaiping, et al. Analysis of Schistosomiasis Surveillance Results in Hunan Province in 2006 [J]. Journal of Tropical Diseases and Parasitology, 2007, 5(4): 193-196, 261. DOI: 10.3969/j.issn.1672-2302.2007.04.001.
Article	Li,2007	Hongjiazhou Village, Hunan Province	IHA	2006	＞6	399	19	127.Li Xiaoyang, Zhao Zhengyuan, Cai Kaiping, et al. Analysis of Schistosomiasis Surveillance Results in Hunan Province in 2006 [J]. Journal of Tropical Diseases and Parasitology, 2007, 5(4): 193-196, 261. DOI: 10.3969/j.issn.1672-2302.2007.04.001.
Article	Li,2007	Yuantan Village, Hunan Province	IHA	2006	＞6	618	64	127.Li Xiaoyang, Zhao Zhengyuan, Cai Kaiping, et al. Analysis of Schistosomiasis Surveillance Results in Hunan Province in 2006 [J]. Journal of Tropical Diseases and Parasitology, 2007, 5(4): 193-196, 261. DOI: 10.3969/j.issn.1672-2302.2007.04.001.
Article	Li,2007	Yanggelao Village, Hunan Province	IHA	2006	＞6	500	147	127.Li Xiaoyang, Zhao Zhengyuan, Cai Kaiping, et al. Analysis of Schistosomiasis Surveillance Results in Hunan Province in 2006 [J]. Journal of Tropical Diseases and Parasitology, 2007, 5(4): 193-196, 261. DOI: 10.3969/j.issn.1672-2302.2007.04.001.
Article	Li,2007	Erlang Village, Hunan Province	IHA	2006	＞6	732	161	127.Li Xiaoyang, Zhao Zhengyuan, Cai Kaiping, et al. Analysis of Schistosomiasis Surveillance Results in Hunan Province in 2006 [J]. Journal of Tropical Diseases and Parasitology, 2007, 5(4): 193-196, 261. DOI: 10.3969/j.issn.1672-2302.2007.04.001.
Article	Li,2007	Xiangtang Village, Hunan Province	IHA	2006	＞6	722	11	127.Li Xiaoyang, Zhao Zhengyuan, Cai Kaiping, et al. Analysis of Schistosomiasis Surveillance Results in Hunan Province in 2006 [J]. Journal of Tropical Diseases and Parasitology, 2007, 5(4): 193-196, 261. DOI: 10.3969/j.issn.1672-2302.2007.04.001.
Article	Li,2007	Huxing Village, Hunan Province	IHA	2006	＞6	730	143	127.Li Xiaoyang, Zhao Zhengyuan, Cai Kaiping, et al. Analysis of Schistosomiasis Surveillance Results in Hunan Province in 2006 [J]. Journal of Tropical Diseases and Parasitology, 2007, 5(4): 193-196, 261. DOI: 10.3969/j.issn.1672-2302.2007.04.001.
Article	Li,2007	Hualian Village, Jiangsu Province	Other	2006	＞6	641	0	128.Li Renmei, Fu Hongsheng, Shi Zemin. Report on Schistosomiasis Surveillance in Gaochun County, Jiangsu Province in 2006 [J]. Journal of Tropical Diseases and Parasitology, 2007(02): 123-124.
Article	Li,2007	Yangjia Village, Jiangsu Province	Other	2006	＞6	1068	80	128.Li Renmei, Fu Hongsheng, Shi Zemin. Report on Schistosomiasis Surveillance in Gaochun County, Jiangsu Province in 2006 [J]. Journal of Tropical Diseases and Parasitology, 2007(02): 123-124.
Article	Li,2007	Yangjiawan Village, Jiangsu Province	Other	2006	＞6	997	30	128.Li Renmei, Fu Hongsheng, Shi Zemin. Report on Schistosomiasis Surveillance in Gaochun County, Jiangsu Province in 2006 [J]. Journal of Tropical Diseases and Parasitology, 2007(02): 123-124.
Article	Li,2007	Xinhe Village, Sichuan Province	IHA	2006	＞6	505	59	129.Li Mingsan, Dong Guangfu, Liu Shixiang, et al. Analysis of Schistosomiasis Surveillance Results in Xinhe Village, Dechang County in 2006 [J]. Journal of Parasitic Disease and Infectious Diseases, 2007(03): 138-139.
Article	Li,2007	Kangfu Village, Yunnan Province	IHA	2006	＞6	1712	43	125.Li Binggui, Guo Xianguo, Li Wenbao, et al. Analysis of Schistosomiasis Endemic Factors in Parts of Heqing County, Yunnan Province [J]. Journal of Parasitic Disease and Infectious Diseases, 2007, 5(4): 199-202. DOI: 10.3969/j.issn.1672-2116.2007.04.014.
Article	Li,2007	Xiaolian Village, Yunnan Province	IHA	2006	＞6	987	32	125.Li Binggui, Guo Xianguo, Li Wenbao, et al. Analysis of Schistosomiasis Endemic Factors in Parts of Heqing County, Yunnan Province [J]. Journal of Parasitic Disease and Infectious Diseases, 2007, 5(4): 199-202. DOI: 10.3969/j.issn.1672-2116.2007.04.014.
Article	Luo,2007	Yanggelao Village, Hunan Province	IHA	2005	＞6	523	259	130.Luo Dian, Li Xiaoyang. Report on Schistosomiasis Surveillance in Yangge Lao Village, Yuanjiang City, Hunan Province in 2006 [J]. Journal of Tropical Diseases and Parasitology, 2007(04): 221-222.
Article	Luo,2007	Yanggelao Village, Hunan Province	IHA	2006	＞6	515	150	130.Luo Dian, Li Xiaoyang. Report on Schistosomiasis Surveillance in Yangge Lao Village, Yuanjiang City, Hunan Province in 2006 [J]. Journal of Tropical Diseases and Parasitology, 2007(04): 221-222.
Article	Sun,2007	Jing 'an Village, Anhui Province	IHA	2005	＞6	1079	225	131.Sun Benrong, Feng Xingsheng, Xiang Xipeng, et al. Analysis of Schistosomiasis Surveillance Results in Jing'an Village, Susong County from 2005 to 2006 [J]. Chinese Journal of Schistosomiasis Control, 2007(04): 304-305. DOI: 10.16250/j.32.1374.2007.04.021.
Article	Sun,2007	Jing 'an Village, Anhui Province	IHA	2006	＞6	1111	218	131.Sun Benrong, Feng Xingsheng, Xiang Xipeng, et al. Analysis of Schistosomiasis Surveillance Results in Jing'an Village, Susong County from 2005 to 2006 [J]. Chinese Journal of Schistosomiasis Control, 2007(04): 304-305. DOI: 10.16250/j.32.1374.2007.04.021.
Article	Wang,2007	Guifan Village, Anhui Province	IHA	2005	＞6	1587	228	132.Wang Mingsheng, Chen Gengxin, Cui Daoyong, et al. Preliminary Effect Analysis of Comprehensive Schistosomiasis Control Focusing on Infection Source Control [J]. Journal of Tropical Diseases and Parasitology, 2007(01): 39-42.
Article	Wang,2007	Jinxing Village, Anhui Province	IHA	2005	＞6	784	137	132.Wang Mingsheng, Chen Gengxin, Cui Daoyong, et al. Preliminary Effect Analysis of Comprehensive Schistosomiasis Control Focusing on Infection Source Control [J]. Journal of Tropical Diseases and Parasitology, 2007(01): 39-42.
Article	Wang,2007	Nanzha Village, Anhui Province	IHA	2005	＞6	557	119	132.Wang Mingsheng, Chen Gengxin, Cui Daoyong, et al. Preliminary Effect Analysis of Comprehensive Schistosomiasis Control Focusing on Infection Source Control [J]. Journal of Tropical Diseases and Parasitology, 2007(01): 39-42.
Article	Wang,2007	Pufeng Village, Anhui Province	IHA	2005	＞6	1207	160	132.Wang Mingsheng, Chen Gengxin, Cui Daoyong, et al. Preliminary Effect Analysis of Comprehensive Schistosomiasis Control Focusing on Infection Source Control [J]. Journal of Tropical Diseases and Parasitology, 2007(01): 39-42.
Article	Wang,2007	Xinhe Village, Anhui Province	IHA	2005	＞6	1450	259	132.Wang Mingsheng, Chen Gengxin, Cui Daoyong, et al. Preliminary Effect Analysis of Comprehensive Schistosomiasis Control Focusing on Infection Source Control [J]. Journal of Tropical Diseases and Parasitology, 2007(01): 39-42.
Article	Wang,2007	Changgang Village, Anhui Province	IHA	2005	＞6	638	142	132.Wang Mingsheng, Chen Gengxin, Cui Daoyong, et al. Preliminary Effect Analysis of Comprehensive Schistosomiasis Control Focusing on Infection Source Control [J]. Journal of Tropical Diseases and Parasitology, 2007(01): 39-42.
Article	Wang,2007	Shilihu, Jiangxi Province	IHA	2005		336	181	133.Wang Xiaohong, Liu Wei, Tao Bo, et al. Epidemiological Investigation of Schistosomiasis in Shilihu Basin, Xingzi County [J]. Chinese Journal of Veterinary Parasitology, 2007, 15(2): 29-30. DOI: 10.3969/j.issn.1674-6422.2007.02.010.
Article	Wang,2007	Tuanjie Village, Anhui Province	IHA	2006	＞6	922	115	134.Wang Xiaoke, Zhou Wei, He Aijun, et al. Report on Schistosomiasis Surveillance in Tuanjie Village, Zongyang County, Anhui Province in 2006 [J]. Journal of Tropical Diseases and Parasitology, 2007(04): 232-233.
Article	Wang,2007	Guifan Village, Anhui Province	IHA	2006	＞6	1734	190	132.Wang Mingsheng, Chen Gengxin, Cui Daoyong, et al. Preliminary Effect Analysis of Comprehensive Schistosomiasis Control Focusing on Infection Source Control [J]. Journal of Tropical Diseases and Parasitology, 2007(01): 39-42.
Article	Wang,2007	Jinxing Village, Anhui Province	IHA	2006	＞6	661	31	132.Wang Mingsheng, Chen Gengxin, Cui Daoyong, et al. Preliminary Effect Analysis of Comprehensive Schistosomiasis Control Focusing on Infection Source Control [J]. Journal of Tropical Diseases and Parasitology, 2007(01): 39-42.
Article	Wang,2007	Nanzha Village, Anhui Province	IHA	2006	＞6	606	65	132.Wang Mingsheng, Chen Gengxin, Cui Daoyong, et al. Preliminary Effect Analysis of Comprehensive Schistosomiasis Control Focusing on Infection Source Control [J]. Journal of Tropical Diseases and Parasitology, 2007(01): 39-42.
Article	Wang,2007	Pufeng Village, Anhui Province	IHA	2006	＞6	1243	74	132.Wang Mingsheng, Chen Gengxin, Cui Daoyong, et al. Preliminary Effect Analysis of Comprehensive Schistosomiasis Control Focusing on Infection Source Control [J]. Journal of Tropical Diseases and Parasitology, 2007(01): 39-42.
Article	Wang,2007	Xinhe Village, Anhui Province	IHA	2006	＞6	1572	55	132.Wang Mingsheng, Chen Gengxin, Cui Daoyong, et al. Preliminary Effect Analysis of Comprehensive Schistosomiasis Control Focusing on Infection Source Control [J]. Journal of Tropical Diseases and Parasitology, 2007(01): 39-42.
Article	Wang,2007	Changgang Village, Anhui Province	IHA	2006	＞6	726	72	132.Wang Mingsheng, Chen Gengxin, Cui Daoyong, et al. Preliminary Effect Analysis of Comprehensive Schistosomiasis Control Focusing on Infection Source Control [J]. Journal of Tropical Diseases and Parasitology, 2007(01): 39-42.
Article	Wang,2007	Jinhong Village, Jiangxi Province	IHA	2006	＞6	1139	102	135.Wang Xinying, Hong Xianlin, Wu Huiying. Report on Schistosomiasis Surveillance in Jinhong Village, Jinxi County, Jiangxi Province in 2006 [J]. Journal of Tropical Diseases and Parasitology, 2007(02): 119-120.
Article	Wei,2007	Yangjiawan Village, Jiangsu Province	IHA	2006	＞6	997	40	136.Wei Dehui, Gao Yuan, Xie Chaoyong. Analysis of Schistosomiasis Surveillance Results in Nanjing City in 2006 [J]. Chinese Journal of Parasitology and Parasitic Diseases, 2007, 25(6): 502-503. DOI: 10.3969/j.issn.1000-7423.2007.06.016.
Article	Wei,2007	Xinji Village, Jiangsu Province	IHA	2006	＞6	858	116	136.Wei Dehui, Gao Yuan, Xie Chaoyong. Analysis of Schistosomiasis Surveillance Results in Nanjing City in 2006 [J]. Chinese Journal of Parasitology and Parasitic Diseases, 2007, 25(6): 502-503. DOI: 10.3969/j.issn.1000-7423.2007.06.016.
Article	Wei,2007	Qili Village, Jiangsu Province	IHA	2006	＞6	1198	151	136.Wei Dehui, Gao Yuan, Xie Chaoyong. Analysis of Schistosomiasis Surveillance Results in Nanjing City in 2006 [J]. Chinese Journal of Parasitology and Parasitic Diseases, 2007, 25(6): 502-503. DOI: 10.3969/j.issn.1000-7423.2007.06.016.
Article	Xu,2007	Dongkou Village, Hubei Province	IHA	2002	＞5	944	87	137.Xu Qianli, Zhou Xueyuan, Liu Xiaoyong. Schistosomiasis Control Report in Dongkou Village, Xianning City from 2002 to 2006 [J]. Journal of Xianning College (Medical Edition), 2007(04): 341-343. DOI: 10.16751/j.cnki.2095-4646.2007.04.030.
Article	Xu,2007	Dongkou Village, Hubei Province	IHA	2003	＞5	820	59	137.Xu Qianli, Zhou Xueyuan, Liu Xiaoyong. Schistosomiasis Control Report in Dongkou Village, Xianning City from 2002 to 2006 [J]. Journal of Xianning College (Medical Edition), 2007(04): 341-343. DOI: 10.16751/j.cnki.2095-4646.2007.04.030.
Article	Xu,2007	Dongkou Village, Hubei Province	IHA	2004	＞5	662	29	137.Xu Qianli, Zhou Xueyuan, Liu Xiaoyong. Schistosomiasis Control Report in Dongkou Village, Xianning City from 2002 to 2006 [J]. Journal of Xianning College (Medical Edition), 2007(04): 341-343. DOI: 10.16751/j.cnki.2095-4646.2007.04.030.
Article	Xu,2007	Dongkou Village, Hubei Province	IHA	2005	＞5	224	20	137.Xu Qianli, Zhou Xueyuan, Liu Xiaoyong. Schistosomiasis Control Report in Dongkou Village, Xianning City from 2002 to 2006 [J]. Journal of Xianning College (Medical Edition), 2007(04): 341-343. DOI: 10.16751/j.cnki.2095-4646.2007.04.030.
Article	Xu,2007	Chaipeng Village, Jiangxi Province	Other	2005	＞6	90	33	138.Xu Jing, Chen Niangao, Feng Ting, et al. Evaluation of the Field Effectiveness of Commonly Used Diagnostic Methods for Schistosomiasis Japonica [J]. Chinese Journal of Parasitology and Parasitic Diseases, 2007, 25(3): 175-179.
Article	Xu,2007	Chaipeng Village, Jiangxi Province	Other	2005	＞6	126	65	138.Xu Jing, Chen Niangao, Feng Ting, et al. Evaluation of the Field Effectiveness of Commonly Used Diagnostic Methods for Schistosomiasis Japonica [J]. Chinese Journal of Parasitology and Parasitic Diseases, 2007, 25(3): 175-179.
Article	Xu,2007	Chaipeng Village, Jiangxi Province	Other	2005	＞6	130	70	138.Xu Jing, Chen Niangao, Feng Ting, et al. Evaluation of the Field Effectiveness of Commonly Used Diagnostic Methods for Schistosomiasis Japonica [J]. Chinese Journal of Parasitology and Parasitic Diseases, 2007, 25(3): 175-179.
Article	Xu,2007	Chaipeng Village, Jiangxi Province	Other	2005	＞6	147	89	138.Xu Jing, Chen Niangao, Feng Ting, et al. Evaluation of the Field Effectiveness of Commonly Used Diagnostic Methods for Schistosomiasis Japonica [J]. Chinese Journal of Parasitology and Parasitic Diseases, 2007, 25(3): 175-179.
Article	Xu,2007	Lianhu Village, Jiangxi Province	Other	2005	＞6	390	174	138.Xu Jing, Chen Niangao, Feng Ting, et al. Evaluation of the Field Effectiveness of Commonly Used Diagnostic Methods for Schistosomiasis Japonica [J]. Chinese Journal of Parasitology and Parasitic Diseases, 2007, 25(3): 175-179.
Article	Xu,2007	Lianhu Village, Jiangxi Province	Other	2005	＞6	466	249	138.Xu Jing, Chen Niangao, Feng Ting, et al. Evaluation of the Field Effectiveness of Commonly Used Diagnostic Methods for Schistosomiasis Japonica [J]. Chinese Journal of Parasitology and Parasitic Diseases, 2007, 25(3): 175-179.
Article	Xu,2007	Lianhu Village, Jiangxi Province	Other	2005	＞6	492	277	138.Xu Jing, Chen Niangao, Feng Ting, et al. Evaluation of the Field Effectiveness of Commonly Used Diagnostic Methods for Schistosomiasis Japonica [J]. Chinese Journal of Parasitology and Parasitic Diseases, 2007, 25(3): 175-179.
Article	Xu,2007	Lianhu Village, Jiangxi Province	Other	2005	＞6	706	571	138.Xu Jing, Chen Niangao, Feng Ting, et al. Evaluation of the Field Effectiveness of Commonly Used Diagnostic Methods for Schistosomiasis Japonica [J]. Chinese Journal of Parasitology and Parasitic Diseases, 2007, 25(3): 175-179.
Article	Xu,2007	Fuyu Village, Jiangxi Province	Other	2005	＞6	127	36	138.Xu Jing, Chen Niangao, Feng Ting, et al. Evaluation of the Field Effectiveness of Commonly Used Diagnostic Methods for Schistosomiasis Japonica [J]. Chinese Journal of Parasitology and Parasitic Diseases, 2007, 25(3): 175-179.
Article	Xu,2007	Fuyu Village, Jiangxi Province	Other	2005	＞6	145	47	138.Xu Jing, Chen Niangao, Feng Ting, et al. Evaluation of the Field Effectiveness of Commonly Used Diagnostic Methods for Schistosomiasis Japonica [J]. Chinese Journal of Parasitology and Parasitic Diseases, 2007, 25(3): 175-179.
Article	Xu,2007	Fuyu Village, Jiangxi Province	Other	2005	＞6	181	74	138.Xu Jing, Chen Niangao, Feng Ting, et al. Evaluation of the Field Effectiveness of Commonly Used Diagnostic Methods for Schistosomiasis Japonica [J]. Chinese Journal of Parasitology and Parasitic Diseases, 2007, 25(3): 175-179.
Article	Xu,2007	Fuyu Village, Jiangxi Province	Other	2005	＞6	183	76	138.Xu Jing, Chen Niangao, Feng Ting, et al. Evaluation of the Field Effectiveness of Commonly Used Diagnostic Methods for Schistosomiasis Japonica [J]. Chinese Journal of Parasitology and Parasitic Diseases, 2007, 25(3): 175-179.
Article	Xu,2007	Dongkou Village, Hubei Province	IHA	2006	＞5	265	12	137.Xu Qianli, Zhou Xueyuan, Liu Xiaoyong. Schistosomiasis Control Report in Dongkou Village, Xianning City from 2002 to 2006 [J]. Journal of Xianning College (Medical Edition), 2007(04): 341-343. DOI: 10.16751/j.cnki.2095-4646.2007.04.030.
Article	Yang,2007	Wangchang Village, Anhui Province	IHA	2006	＞6	1079	135	139.Yang Weiping, Wang Tianping, Zhang Shiqing, et al. Analysis of Schistosomiasis Surveillance Results in Anhui Province in 2006 [J]. Journal of Tropical Diseases and Parasitology, 2007, 5(4): 201-204, 224. DOI: 10.3969/j.issn.1672-2302.2007.04.003.
Article	Yang,2007	Xinchun Village, Shanghai	IHA	2006	＞6	514	23	140.Yang Jian, Wang Huaixian, Jin Yanjun, et al. Report on Schistosomiasis Surveillance in Jinshan District, Shanghai City in 2006 [J]. Journal of Tropical Diseases and Parasitology, 2007(04): 240-241.
Article	Yang,2007	Wuliqiao Village, Yunnan Province	IHA	2006		867	104	141.Yang Guanghuai, Zhang Yanhong. Report on Schistosomiasis Surveillance in Wuliqiao Village, Dali City, Yunnan Province in 2006 [J]. Journal of Tropical Diseases and Parasitology, 2007(04): 239.
Article	Yang,2007	Dazhuang Village, Yunnan Province	Other	2006	＞6	108	35	142.Yang Zhong, Yin Guanlin, Fan Chongzheng, et al. Evaluation of the Effectiveness of the Gold Standard Immunoassay for Schistosomiasis Diagnosis [J]. Journal of Parasitic Disease and Infectious Diseases, 2007, 5(2): 97-98.
Article	Yang,2007	Dazhuang Village, Yunnan Province	Other	2006	＞6	108	67	142.Yang Zhong, Yin Guanlin, Fan Chongzheng, et al. Evaluation of the Effectiveness of the Gold Standard Immunoassay for Schistosomiasis Diagnosis [J]. Journal of Parasitic Disease and Infectious Diseases, 2007, 5(2): 97-98.
Article	Yang,2007	Liping Village, Yunnan Province	Other	2006	＞6	58	1	142.Yang Zhong, Yin Guanlin, Fan Chongzheng, et al. Evaluation of the Effectiveness of the Gold Standard Immunoassay for Schistosomiasis Diagnosis [J]. Journal of Parasitic Disease and Infectious Diseases, 2007, 5(2): 97-98.
Article	Yang,2007	Liping Village, Yunnan Province	Other	2006	＞6	58	3	142.Yang Zhong, Yin Guanlin, Fan Chongzheng, et al. Evaluation of the Effectiveness of the Gold Standard Immunoassay for Schistosomiasis Diagnosis [J]. Journal of Parasitic Disease and Infectious Diseases, 2007, 5(2): 97-98.
Article	Zhang,2006	Xisitai Village, Hubei Province	IHA	2000	＞5	803	148	143.Zhang Zhihai, Cheng Long, Zhang Jiangming, et al. Schistosomiasis Surveillance in Xisitai Village, Hanchuan City from 2000 to 2004 [J]. Chinese Journal of Schistosomiasis Control, 2006(04): 312-314. DOI: 10.16250/j.32.1374.2006.04.032.
Article	Zhang,2006	Xisitai Village, Hubei Province	IHA	2001	＞5	776	143	143.Zhang Zhihai, Cheng Long, Zhang Jiangming, et al. Schistosomiasis Surveillance in Xisitai Village, Hanchuan City from 2000 to 2004 [J]. Chinese Journal of Schistosomiasis Control, 2006(04): 312-314. DOI: 10.16250/j.32.1374.2006.04.032.
Article	Zhang,2006	Xisitai Village, Hubei Province	IHA	2002	＞5	759	165	143.Zhang Zhihai, Cheng Long, Zhang Jiangming, et al. Schistosomiasis Surveillance in Xisitai Village, Hanchuan City from 2000 to 2004 [J]. Chinese Journal of Schistosomiasis Control, 2006(04): 312-314. DOI: 10.16250/j.32.1374.2006.04.032.
Article	Zhang,2006	Xisitai Village, Hubei Province	IHA	2003	＞5	800	222	143.Zhang Zhihai, Cheng Long, Zhang Jiangming, et al. Schistosomiasis Surveillance in Xisitai Village, Hanchuan City from 2000 to 2004 [J]. Chinese Journal of Schistosomiasis Control, 2006(04): 312-314. DOI: 10.16250/j.32.1374.2006.04.032.
Article	Zhang,2006	Xisitai Village, Hubei Province	IHA	2004	＞5	812	228	143.Zhang Zhihai, Cheng Long, Zhang Jiangming, et al. Schistosomiasis Surveillance in Xisitai Village, Hanchuan City from 2000 to 2004 [J]. Chinese Journal of Schistosomiasis Control, 2006(04): 312-314. DOI: 10.16250/j.32.1374.2006.04.032.
Article	Zhang,2007	Dongsheng Village, Jiangsu Province	Other	2006	＞6	1489	12	144.Zhang Zhengqiu, Gao Yang, Yu Jianping, et al. Analysis of Schistosomiasis Surveillance Results in Yizheng City in 2006 [J]. Journal of Parasitic Disease and Infectious Diseases, 2007, 5(1): 28-30. DOI: 10.3969/j.issn.1672-2116.2007.01.012.
Article	Zhang,2007	Gongwei Village, Jiangsu Province	Other	2006	＞6	894	19	144.Zhang Zhengqiu, Gao Yang, Yu Jianping, et al. Analysis of Schistosomiasis Surveillance Results in Yizheng City in 2006 [J]. Journal of Parasitic Disease and Infectious Diseases, 2007, 5(1): 28-30. DOI: 10.3969/j.issn.1672-2116.2007.01.012.
Article	Zhang,2007	Shahe Village, Jiangsu Province	Other	2006	＞6	1457	11	144.Zhang Zhengqiu, Gao Yang, Yu Jianping, et al. Analysis of Schistosomiasis Surveillance Results in Yizheng City in 2006 [J]. Journal of Parasitic Disease and Infectious Diseases, 2007, 5(1): 28-30. DOI: 10.3969/j.issn.1672-2116.2007.01.012.
Article	Zhang,2007	Shuangqiao Village, Jiangsu Province	Other	2006	＞6	960	19	144.Zhang Zhengqiu, Gao Yang, Yu Jianping, et al. Analysis of Schistosomiasis Surveillance Results in Yizheng City in 2006 [J]. Journal of Parasitic Disease and Infectious Diseases, 2007, 5(1): 28-30. DOI: 10.3969/j.issn.1672-2116.2007.01.012.
Article	Zhang,2007	Changjiang Village, Jiangsu Province	Other	2006	＞6	1032	34	144.Zhang Zhengqiu, Gao Yang, Yu Jianping, et al. Analysis of Schistosomiasis Surveillance Results in Yizheng City in 2006 [J]. Journal of Parasitic Disease and Infectious Diseases, 2007, 5(1): 28-30. DOI: 10.3969/j.issn.1672-2116.2007.01.012.
Article	Chen,2008	Guanghui Village, Anhui Province	IHA	2007	＞6	1246	127	145.Chen Deyin, Gao Shubing, He Longzhu, et al. Report on Schistosomiasis Surveillance in Guanghui Village, Tongling County, Anhui Province in 2007 [J]. Journal of Tropical Diseases and Parasitology, 2008, 6(04): 218-219.
Article	Chen,2008	Shuangqiao Village, Hubei Province	IHA	2007	＞6	973	86	146.Chen Xianming, Ge Tiangao, Xia Supeng, et al. Analysis of Schistosomiasis Surveillance in Huangpi District, Wuhan City in 2007 [J]. Chinese Journal of Vector Biology and Control, 2008, 19(4): 356-357.
Article	Chen,2008	Xiaji Village, Hubei Province	IHA	2007	＞6	1397	120	146.Chen Xianming, Ge Tiangao, Xia Supeng, et al. Analysis of Schistosomiasis Surveillance in Huangpi District, Wuhan City in 2007 [J]. Chinese Journal of Vector Biology and Control, 2008, 19(4): 356-357.
Article	Fan,2008	Bijia Village, Hubei Province	IHA	2007		520	26	147.Fan Hongping, Liu Jianbing, Su Zhengming, et al. Evaluation of Schistosomiasis Control in Hubei Province in 2007 [J]. Journal of Tropical Diseases and Parasitology, 2008, 6(04): 196-198.
Article	Fan,2008	Zhangjiahu Village, Hubei Province	IHA	2007		924	121	147.Fan Hongping, Liu Jianbing, Su Zhengming, et al. Evaluation of Schistosomiasis Control in Hubei Province in 2007 [J]. Journal of Tropical Diseases and Parasitology, 2008, 6(04): 196-198.
Article	Fan,2008	Fuhe Village, Hubei Province	IHA	2007		506	90	147.Fan Hongping, Liu Jianbing, Su Zhengming, et al. Evaluation of Schistosomiasis Control in Hubei Province in 2007 [J]. Journal of Tropical Diseases and Parasitology, 2008, 6(04): 196-198.
Article	Fan,2008	Jiepai Village, Hubei Province	IHA	2007		734	61	147.Fan Hongping, Liu Jianbing, Su Zhengming, et al. Evaluation of Schistosomiasis Control in Hubei Province in 2007 [J]. Journal of Tropical Diseases and Parasitology, 2008, 6(04): 196-198.
Article	Fan,2008	Caiwuliao Village, Hubei Province	IHA	2007		1020	50	147.Fan Hongping, Liu Jianbing, Su Zhengming, et al. Evaluation of Schistosomiasis Control in Hubei Province in 2007 [J]. Journal of Tropical Diseases and Parasitology, 2008, 6(04): 196-198.
Article	Fan,2008	Malingkan Village, Hubei Province	IHA	2007		397	16	147.Fan Hongping, Liu Jianbing, Su Zhengming, et al. Evaluation of Schistosomiasis Control in Hubei Province in 2007 [J]. Journal of Tropical Diseases and Parasitology, 2008, 6(04): 196-198.
Article	Fan,2008	Yaoqilao Village, Hubei Province	IHA	2007		783	74	147.Fan Hongping, Liu Jianbing, Su Zhengming, et al. Evaluation of Schistosomiasis Control in Hubei Province in 2007 [J]. Journal of Tropical Diseases and Parasitology, 2008, 6(04): 196-198.
Article	Fan,2008	Qiyuan Village, Hubei Province	IHA	2007		955	99	147.Fan Hongping, Liu Jianbing, Su Zhengming, et al. Evaluation of Schistosomiasis Control in Hubei Province in 2007 [J]. Journal of Tropical Diseases and Parasitology, 2008, 6(04): 196-198.
Article	Fan,2008	Yangjing Village, Hubei Province	IHA	2007		927	215	147.Fan Hongping, Liu Jianbing, Su Zhengming, et al. Evaluation of Schistosomiasis Control in Hubei Province in 2007 [J]. Journal of Tropical Diseases and Parasitology, 2008, 6(04): 196-198.
Article	Fan,2008	Wujiayuan Village, Hubei Province	IHA	2007		542	68	147.Fan Hongping, Liu Jianbing, Su Zhengming, et al. Evaluation of Schistosomiasis Control in Hubei Province in 2007 [J]. Journal of Tropical Diseases and Parasitology, 2008, 6(04): 196-198.
Article	Fan,2008	Machuan Village, Hubei Province	IHA	2007		611	99	147.Fan Hongping, Liu Jianbing, Su Zhengming, et al. Evaluation of Schistosomiasis Control in Hubei Province in 2007 [J]. Journal of Tropical Diseases and Parasitology, 2008, 6(04): 196-198.
Article	Fan,2008	Tengziqiao Village, Hubei Province	IHA	2007		851	28	147.Fan Hongping, Liu Jianbing, Su Zhengming, et al. Evaluation of Schistosomiasis Control in Hubei Province in 2007 [J]. Journal of Tropical Diseases and Parasitology, 2008, 6(04): 196-198.
Article	Fan,2008	Qianfeng Village, Hubei Province	IHA	2007		832	40	147.Fan Hongping, Liu Jianbing, Su Zhengming, et al. Evaluation of Schistosomiasis Control in Hubei Province in 2007 [J]. Journal of Tropical Diseases and Parasitology, 2008, 6(04): 196-198.
Article	Fan,2008	Xinhu Village, Hubei Province	IHA	2007		420	196	147.Fan Hongping, Liu Jianbing, Su Zhengming, et al. Evaluation of Schistosomiasis Control in Hubei Province in 2007 [J]. Journal of Tropical Diseases and Parasitology, 2008, 6(04): 196-198.
Article	He,2008	Guifan Village, Anhui Province	IHA	2006	＞6	827	127	148.He Jiachang, Zhang Shiqing, Wang Tianping, et al. Analysis of Human and Animal Schistosomiasis Infection in Anhui Province [J]. Journal of Tropical Diseases and Parasitology, 2008, 6(3): 146-148, 153. DOI: 10.3969/j.issn.1672-2302.2008.03.008.
Article	He,2008	Fengyi Village, Anhui Province	IHA	2007	＞6	980	104	148.He Jiachang, Zhang Shiqing, Wang Tianping, et al. Analysis of Human and Animal Schistosomiasis Infection in Anhui Province [J]. Journal of Tropical Diseases and Parasitology, 2008, 6(3): 146-148, 153. DOI: 10.3969/j.issn.1672-2302.2008.03.008.
Article	He,2008	Jiangchang Village, Anhui Province	IHA	2007	＞6	1348	155	148.He Jiachang, Zhang Shiqing, Wang Tianping, et al. Analysis of Human and Animal Schistosomiasis Infection in Anhui Province [J]. Journal of Tropical Diseases and Parasitology, 2008, 6(3): 146-148, 153. DOI: 10.3969/j.issn.1672-2302.2008.03.008.
Article	He,2008	Zhongxin Village, Anhui Province	IHA	2007	＞6	1840	220	148.He Jiachang, Zhang Shiqing, Wang Tianping, et al. Analysis of Human and Animal Schistosomiasis Infection in Anhui Province [J]. Journal of Tropical Diseases and Parasitology, 2008, 6(3): 146-148, 153. DOI: 10.3969/j.issn.1672-2302.2008.03.008.
Article	He,2008	Hongxing Village, Anhui Province	IHA	2007	＞6	1492	179	148.He Jiachang, Zhang Shiqing, Wang Tianping, et al. Analysis of Human and Animal Schistosomiasis Infection in Anhui Province [J]. Journal of Tropical Diseases and Parasitology, 2008, 6(3): 146-148, 153. DOI: 10.3969/j.issn.1672-2302.2008.03.008.
Article	He,2008	Maoling Village, Anhui Province	IHA	2007	＞6	604	40	148.He Jiachang, Zhang Shiqing, Wang Tianping, et al. Analysis of Human and Animal Schistosomiasis Infection in Anhui Province [J]. Journal of Tropical Diseases and Parasitology, 2008, 6(3): 146-148, 153. DOI: 10.3969/j.issn.1672-2302.2008.03.008.
Article	He,2008	Toupo Village, Anhui Province	IHA	2007	＞6	883	41	148.He Jiachang, Zhang Shiqing, Wang Tianping, et al. Analysis of Human and Animal Schistosomiasis Infection in Anhui Province [J]. Journal of Tropical Diseases and Parasitology, 2008, 6(3): 146-148, 153. DOI: 10.3969/j.issn.1672-2302.2008.03.008.
Article	He,2008	Gongjin Village, Anhui Province	IHA	2007	＞6	1106	37	148.He Jiachang, Zhang Shiqing, Wang Tianping, et al. Analysis of Human and Animal Schistosomiasis Infection in Anhui Province [J]. Journal of Tropical Diseases and Parasitology, 2008, 6(3): 146-148, 153. DOI: 10.3969/j.issn.1672-2302.2008.03.008.
Article	He,2008	Pengtai Village, Anhui Province	IHA	2007	＞6	1439	74	148.He Jiachang, Zhang Shiqing, Wang Tianping, et al. Analysis of Human and Animal Schistosomiasis Infection in Anhui Province [J]. Journal of Tropical Diseases and Parasitology, 2008, 6(3): 146-148, 153. DOI: 10.3969/j.issn.1672-2302.2008.03.008.
Article	He,2008	Zhen 'an Village, Anhui Province	IHA	2007	＞6	2288	106	148.He Jiachang, Zhang Shiqing, Wang Tianping, et al. Analysis of Human and Animal Schistosomiasis Infection in Anhui Province [J]. Journal of Tropical Diseases and Parasitology, 2008, 6(3): 146-148, 153. DOI: 10.3969/j.issn.1672-2302.2008.03.008.
Article	He,2008	Maqiao Village, Anhui Province	IHA	2007	＞6	1377	124	148.He Jiachang, Zhang Shiqing, Wang Tianping, et al. Analysis of Human and Animal Schistosomiasis Infection in Anhui Province [J]. Journal of Tropical Diseases and Parasitology, 2008, 6(3): 146-148, 153. DOI: 10.3969/j.issn.1672-2302.2008.03.008.
Article	He,2008	Maotian Village, Anhui Province	IHA	2007	＞6	1407	100	148.He Jiachang, Zhang Shiqing, Wang Tianping, et al. Analysis of Human and Animal Schistosomiasis Infection in Anhui Province [J]. Journal of Tropical Diseases and Parasitology, 2008, 6(3): 146-148, 153. DOI: 10.3969/j.issn.1672-2302.2008.03.008.
Article	He,2008	Putang Village, Anhui Province	IHA	2007	＞6	783	101	148.He Jiachang, Zhang Shiqing, Wang Tianping, et al. Analysis of Human and Animal Schistosomiasis Infection in Anhui Province [J]. Journal of Tropical Diseases and Parasitology, 2008, 6(3): 146-148, 153. DOI: 10.3969/j.issn.1672-2302.2008.03.008.
Article	He,2008	Guantang Village, Anhui Province	IHA	2007	＞6	968	224	148.He Jiachang, Zhang Shiqing, Wang Tianping, et al. Analysis of Human and Animal Schistosomiasis Infection in Anhui Province [J]. Journal of Tropical Diseases and Parasitology, 2008, 6(3): 146-148, 153. DOI: 10.3969/j.issn.1672-2302.2008.03.008.
Article	He,2008	Qingda Village, Anhui Province	IHA	2007	＞6	1247	207	148.He Jiachang, Zhang Shiqing, Wang Tianping, et al. Analysis of Human and Animal Schistosomiasis Infection in Anhui Province [J]. Journal of Tropical Diseases and Parasitology, 2008, 6(3): 146-148, 153. DOI: 10.3969/j.issn.1672-2302.2008.03.008.
Article	He,2008	Xinlin Village, Anhui Province	IHA	2007	＞6	872	247	148.He Jiachang, Zhang Shiqing, Wang Tianping, et al. Analysis of Human and Animal Schistosomiasis Infection in Anhui Province [J]. Journal of Tropical Diseases and Parasitology, 2008, 6(3): 146-148, 153. DOI: 10.3969/j.issn.1672-2302.2008.03.008.
Article	He,2008	Fenghuang Village, Anhui Province	IHA	2007	＞6	1091	168	148.He Jiachang, Zhang Shiqing, Wang Tianping, et al. Analysis of Human and Animal Schistosomiasis Infection in Anhui Province [J]. Journal of Tropical Diseases and Parasitology, 2008, 6(3): 146-148, 153. DOI: 10.3969/j.issn.1672-2302.2008.03.008.
Article	He,2008	Jiuxi Village, Anhui Province	IHA	2007	＞6	956	141	148.He Jiachang, Zhang Shiqing, Wang Tianping, et al. Analysis of Human and Animal Schistosomiasis Infection in Anhui Province [J]. Journal of Tropical Diseases and Parasitology, 2008, 6(3): 146-148, 153. DOI: 10.3969/j.issn.1672-2302.2008.03.008.
Article	He,2008	Shuangqiao Village, Anhui Province	IHA	2007	＞6	631	112	148.He Jiachang, Zhang Shiqing, Wang Tianping, et al. Analysis of Human and Animal Schistosomiasis Infection in Anhui Province [J]. Journal of Tropical Diseases and Parasitology, 2008, 6(3): 146-148, 153. DOI: 10.3969/j.issn.1672-2302.2008.03.008.
Article	He,2008	Chenqiaozhou Village, Anhui Province	IHA	2007	＞6	1047	76	148.He Jiachang, Zhang Shiqing, Wang Tianping, et al. Analysis of Human and Animal Schistosomiasis Infection in Anhui Province [J]. Journal of Tropical Diseases and Parasitology, 2008, 6(3): 146-148, 153. DOI: 10.3969/j.issn.1672-2302.2008.03.008.
Article	He,2008	Chanshi Village, Anhui Province	IHA	2007	＞6	525	68	148.He Jiachang, Zhang Shiqing, Wang Tianping, et al. Analysis of Human and Animal Schistosomiasis Infection in Anhui Province [J]. Journal of Tropical Diseases and Parasitology, 2008, 6(3): 146-148, 153. DOI: 10.3969/j.issn.1672-2302.2008.03.008.
Article	He,2008	Huangling Village, Anhui Province	IHA	2007	＞6	1236	117	148.He Jiachang, Zhang Shiqing, Wang Tianping, et al. Analysis of Human and Animal Schistosomiasis Infection in Anhui Province [J]. Journal of Tropical Diseases and Parasitology, 2008, 6(3): 146-148, 153. DOI: 10.3969/j.issn.1672-2302.2008.03.008.
Article	He,2008	Dongliang Village, Anhui Province	IHA	2007	＞6	1611	37	148.He Jiachang, Zhang Shiqing, Wang Tianping, et al. Analysis of Human and Animal Schistosomiasis Infection in Anhui Province [J]. Journal of Tropical Diseases and Parasitology, 2008, 6(3): 146-148, 153. DOI: 10.3969/j.issn.1672-2302.2008.03.008.
Article	He,2008	Nanxin Village, Anhui Province	IHA	2007	＞6	1607	52	148.He Jiachang, Zhang Shiqing, Wang Tianping, et al. Analysis of Human and Animal Schistosomiasis Infection in Anhui Province [J]. Journal of Tropical Diseases and Parasitology, 2008, 6(3): 146-148, 153. DOI: 10.3969/j.issn.1672-2302.2008.03.008.
Article	He,2008	Qingshui Village, Anhui Province	IHA	2007	＞6	1223	20	148.He Jiachang, Zhang Shiqing, Wang Tianping, et al. Analysis of Human and Animal Schistosomiasis Infection in Anhui Province [J]. Journal of Tropical Diseases and Parasitology, 2008, 6(3): 146-148, 153. DOI: 10.3969/j.issn.1672-2302.2008.03.008.
Article	He,2008	Songqiao Village, Anhui Province	IHA	2007	＞6	911	117	148.He Jiachang, Zhang Shiqing, Wang Tianping, et al. Analysis of Human and Animal Schistosomiasis Infection in Anhui Province [J]. Journal of Tropical Diseases and Parasitology, 2008, 6(3): 146-148, 153. DOI: 10.3969/j.issn.1672-2302.2008.03.008.
Article	He,2008	Tieguai Village, Anhui Province	IHA	2007	＞6	947	170	148.He Jiachang, Zhang Shiqing, Wang Tianping, et al. Analysis of Human and Animal Schistosomiasis Infection in Anhui Province [J]. Journal of Tropical Diseases and Parasitology, 2008, 6(3): 146-148, 153. DOI: 10.3969/j.issn.1672-2302.2008.03.008.
Article	He,2008	Xitan Village, Anhui Province	IHA	2007	＞6	1118	174	148.He Jiachang, Zhang Shiqing, Wang Tianping, et al. Analysis of Human and Animal Schistosomiasis Infection in Anhui Province [J]. Journal of Tropical Diseases and Parasitology, 2008, 6(3): 146-148, 153. DOI: 10.3969/j.issn.1672-2302.2008.03.008.
Article	He,2008	Lugang Village, Anhui Province	IHA	2007	＞6	1547	170	148.He Jiachang, Zhang Shiqing, Wang Tianping, et al. Analysis of Human and Animal Schistosomiasis Infection in Anhui Province [J]. Journal of Tropical Diseases and Parasitology, 2008, 6(3): 146-148, 153. DOI: 10.3969/j.issn.1672-2302.2008.03.008.
Article	He,2008	Pangxieji Village, Anhui Province	IHA	2007	＞6	1235	310	148.He Jiachang, Zhang Shiqing, Wang Tianping, et al. Analysis of Human and Animal Schistosomiasis Infection in Anhui Province [J]. Journal of Tropical Diseases and Parasitology, 2008, 6(3): 146-148, 153. DOI: 10.3969/j.issn.1672-2302.2008.03.008.
Article	He,2008	Qunlian Village, Anhui Province	IHA	2007	＞6	1928	72	148.He Jiachang, Zhang Shiqing, Wang Tianping, et al. Analysis of Human and Animal Schistosomiasis Infection in Anhui Province [J]. Journal of Tropical Diseases and Parasitology, 2008, 6(3): 146-148, 153. DOI: 10.3969/j.issn.1672-2302.2008.03.008.
Article	He,2008	Gaotun Village, Anhui Province	IHA	2007	＞6	1938	170	148.He Jiachang, Zhang Shiqing, Wang Tianping, et al. Analysis of Human and Animal Schistosomiasis Infection in Anhui Province [J]. Journal of Tropical Diseases and Parasitology, 2008, 6(3): 146-148, 153. DOI: 10.3969/j.issn.1672-2302.2008.03.008.
Article	He,2008	Longyue Village, Anhui Province	IHA	2007	＞6	1652	136	148.He Jiachang, Zhang Shiqing, Wang Tianping, et al. Analysis of Human and Animal Schistosomiasis Infection in Anhui Province [J]. Journal of Tropical Diseases and Parasitology, 2008, 6(3): 146-148, 153. DOI: 10.3969/j.issn.1672-2302.2008.03.008.
Article	He,2008	Poliang Village, Anhui Province	IHA	2007	＞6	1676	119	148.He Jiachang, Zhang Shiqing, Wang Tianping, et al. Analysis of Human and Animal Schistosomiasis Infection in Anhui Province [J]. Journal of Tropical Diseases and Parasitology, 2008, 6(3): 146-148, 153. DOI: 10.3969/j.issn.1672-2302.2008.03.008.
Article	He,2008	Guangrong Village, Anhui Province	IHA	2007	＞6	342	16	148.He Jiachang, Zhang Shiqing, Wang Tianping, et al. Analysis of Human and Animal Schistosomiasis Infection in Anhui Province [J]. Journal of Tropical Diseases and Parasitology, 2008, 6(3): 146-148, 153. DOI: 10.3969/j.issn.1672-2302.2008.03.008.
Article	He,2008	Heyue Village, Anhui Province	IHA	2007	＞6	488	8	148.He Jiachang, Zhang Shiqing, Wang Tianping, et al. Analysis of Human and Animal Schistosomiasis Infection in Anhui Province [J]. Journal of Tropical Diseases and Parasitology, 2008, 6(3): 146-148, 153. DOI: 10.3969/j.issn.1672-2302.2008.03.008.
Article	He,2008	Xinjian Village, Anhui Province	IHA	2007	＞6	749	90	148.He Jiachang, Zhang Shiqing, Wang Tianping, et al. Analysis of Human and Animal Schistosomiasis Infection in Anhui Province [J]. Journal of Tropical Diseases and Parasitology, 2008, 6(3): 146-148, 153. DOI: 10.3969/j.issn.1672-2302.2008.03.008.
Article	He,2008	Chengde Village, Anhui Province	IHA	2007	＞6	1131	40	148.He Jiachang, Zhang Shiqing, Wang Tianping, et al. Analysis of Human and Animal Schistosomiasis Infection in Anhui Province [J]. Journal of Tropical Diseases and Parasitology, 2008, 6(3): 146-148, 153. DOI: 10.3969/j.issn.1672-2302.2008.03.008.
Article	He,2008	Fuxing Village, Anhui Province	IHA	2007	＞6	1103	87	148.He Jiachang, Zhang Shiqing, Wang Tianping, et al. Analysis of Human and Animal Schistosomiasis Infection in Anhui Province [J]. Journal of Tropical Diseases and Parasitology, 2008, 6(3): 146-148, 153. DOI: 10.3969/j.issn.1672-2302.2008.03.008.
Article	He,2008	Qunxin Village, Anhui Province	IHA	2007	＞6	1215	91	148.He Jiachang, Zhang Shiqing, Wang Tianping, et al. Analysis of Human and Animal Schistosomiasis Infection in Anhui Province [J]. Journal of Tropical Diseases and Parasitology, 2008, 6(3): 146-148, 153. DOI: 10.3969/j.issn.1672-2302.2008.03.008.
Article	He,2008	Dongzhou Village, Anhui Province	IHA	2007	＞6	1975	322	148.He Jiachang, Zhang Shiqing, Wang Tianping, et al. Analysis of Human and Animal Schistosomiasis Infection in Anhui Province [J]. Journal of Tropical Diseases and Parasitology, 2008, 6(3): 146-148, 153. DOI: 10.3969/j.issn.1672-2302.2008.03.008.
Article	He,2008	Huimin Village, Anhui Province	IHA	2007	＞6	632	151	148.He Jiachang, Zhang Shiqing, Wang Tianping, et al. Analysis of Human and Animal Schistosomiasis Infection in Anhui Province [J]. Journal of Tropical Diseases and Parasitology, 2008, 6(3): 146-148, 153. DOI: 10.3969/j.issn.1672-2302.2008.03.008.
Article	He,2008	Yangwan Village, Anhui Province	IHA	2007	＞6	2720	374	148.He Jiachang, Zhang Shiqing, Wang Tianping, et al. Analysis of Human and Animal Schistosomiasis Infection in Anhui Province [J]. Journal of Tropical Diseases and Parasitology, 2008, 6(3): 146-148, 153. DOI: 10.3969/j.issn.1672-2302.2008.03.008.
Article	He,2008	Taibai Village, Anhui Province	IHA	2007	＞6	1733	38	148.He Jiachang, Zhang Shiqing, Wang Tianping, et al. Analysis of Human and Animal Schistosomiasis Infection in Anhui Province [J]. Journal of Tropical Diseases and Parasitology, 2008, 6(3): 146-148, 153. DOI: 10.3969/j.issn.1672-2302.2008.03.008.
Article	He,2008	Tianran Village, Anhui Province	IHA	2007	＞6	1059	79	148.He Jiachang, Zhang Shiqing, Wang Tianping, et al. Analysis of Human and Animal Schistosomiasis Infection in Anhui Province [J]. Journal of Tropical Diseases and Parasitology, 2008, 6(3): 146-148, 153. DOI: 10.3969/j.issn.1672-2302.2008.03.008.
Article	He,2008	Xingeng Village, Anhui Province	IHA	2007	＞6	1440	78	148.He Jiachang, Zhang Shiqing, Wang Tianping, et al. Analysis of Human and Animal Schistosomiasis Infection in Anhui Province [J]. Journal of Tropical Diseases and Parasitology, 2008, 6(3): 146-148, 153. DOI: 10.3969/j.issn.1672-2302.2008.03.008.
Article	He,2008	Jinfeng Village, Anhui Province	IHA	2007	＞6	718	58	148.He Jiachang, Zhang Shiqing, Wang Tianping, et al. Analysis of Human and Animal Schistosomiasis Infection in Anhui Province [J]. Journal of Tropical Diseases and Parasitology, 2008, 6(3): 146-148, 153. DOI: 10.3969/j.issn.1672-2302.2008.03.008.
Article	He,2008	Putian Village, Anhui Province	IHA	2007	＞6	821	78	148.He Jiachang, Zhang Shiqing, Wang Tianping, et al. Analysis of Human and Animal Schistosomiasis Infection in Anhui Province [J]. Journal of Tropical Diseases and Parasitology, 2008, 6(3): 146-148, 153. DOI: 10.3969/j.issn.1672-2302.2008.03.008.
Article	He,2008	Sanli Village, Anhui Province	IHA	2007	＞6	2075	184	148.He Jiachang, Zhang Shiqing, Wang Tianping, et al. Analysis of Human and Animal Schistosomiasis Infection in Anhui Province [J]. Journal of Tropical Diseases and Parasitology, 2008, 6(3): 146-148, 153. DOI: 10.3969/j.issn.1672-2302.2008.03.008.
Article	He,2008	Yonglin Village, Anhui Province	IHA	2007	＞6	1337	62	148.He Jiachang, Zhang Shiqing, Wang Tianping, et al. Analysis of Human and Animal Schistosomiasis Infection in Anhui Province [J]. Journal of Tropical Diseases and Parasitology, 2008, 6(3): 146-148, 153. DOI: 10.3969/j.issn.1672-2302.2008.03.008.
Article	He,2008	Zhongxin Village, Anhui Province	IHA	2007	＞6	872	44	148.He Jiachang, Zhang Shiqing, Wang Tianping, et al. Analysis of Human and Animal Schistosomiasis Infection in Anhui Province [J]. Journal of Tropical Diseases and Parasitology, 2008, 6(3): 146-148, 153. DOI: 10.3969/j.issn.1672-2302.2008.03.008.
Article	He,2008	Nanmu Village, Anhui Province	IHA	2007	＞6	732	17	148.He Jiachang, Zhang Shiqing, Wang Tianping, et al. Analysis of Human and Animal Schistosomiasis Infection in Anhui Province [J]. Journal of Tropical Diseases and Parasitology, 2008, 6(3): 146-148, 153. DOI: 10.3969/j.issn.1672-2302.2008.03.008.
Article	He,2008	Qinglong Village, Anhui Province	IHA	2007	＞6	826	49	148.He Jiachang, Zhang Shiqing, Wang Tianping, et al. Analysis of Human and Animal Schistosomiasis Infection in Anhui Province [J]. Journal of Tropical Diseases and Parasitology, 2008, 6(3): 146-148, 153. DOI: 10.3969/j.issn.1672-2302.2008.03.008.
Article	He,2008	Tianran Village, Anhui Province	IHA	2007	＞6	490	43	148.He Jiachang, Zhang Shiqing, Wang Tianping, et al. Analysis of Human and Animal Schistosomiasis Infection in Anhui Province [J]. Journal of Tropical Diseases and Parasitology, 2008, 6(3): 146-148, 153. DOI: 10.3969/j.issn.1672-2302.2008.03.008.
Article	Hong,2008	Pushu Village, Jiangsu Province	IHA	2006	＞6	1101	9	149.Hong Qingbiao, Sun Leping, Huang Yixin, et al. Schistosomiasis Surveillance in National-Level Surveillance Sites in Jiangsu Province in 2006 [J]. Chinese Journal of Schistosomiasis Control, 2008, 20(1): 20-25. DOI: 10.3969/j.issn.1005-6661.2008.01.005.
Article	Hong,2008	Qili Village, Jiangsu Province	IHA	2006	＞6	1176	147	149.Hong Qingbiao, Sun Leping, Huang Yixin, et al. Schistosomiasis Surveillance in National-Level Surveillance Sites in Jiangsu Province in 2006 [J]. Chinese Journal of Schistosomiasis Control, 2008, 20(1): 20-25. DOI: 10.3969/j.issn.1005-6661.2008.01.005.
Article	Hong,2008	Sanzhou Village, Jiangsu Province	IHA	2006	＞6	986	60	149.Hong Qingbiao, Sun Leping, Huang Yixin, et al. Schistosomiasis Surveillance in National-Level Surveillance Sites in Jiangsu Province in 2006 [J]. Chinese Journal of Schistosomiasis Control, 2008, 20(1): 20-25. DOI: 10.3969/j.issn.1005-6661.2008.01.005.
Article	Hong,2008	Shicheng Village, Jiangsu Province	IHA	2006	＞6	1021	8	149.Hong Qingbiao, Sun Leping, Huang Yixin, et al. Schistosomiasis Surveillance in National-Level Surveillance Sites in Jiangsu Province in 2006 [J]. Chinese Journal of Schistosomiasis Control, 2008, 20(1): 20-25. DOI: 10.3969/j.issn.1005-6661.2008.01.005.
Article	Hong,2008	Xinzhou Village, Jiangsu Province	IHA	2006	＞6	858	116	149.Hong Qingbiao, Sun Leping, Huang Yixin, et al. Schistosomiasis Surveillance in National-Level Surveillance Sites in Jiangsu Province in 2006 [J]. Chinese Journal of Schistosomiasis Control, 2008, 20(1): 20-25. DOI: 10.3969/j.issn.1005-6661.2008.01.005.
Article	Hong,2008	Yanjiang Village, Jiangsu Province	IHA	2006	＞6	1027	126	149.Hong Qingbiao, Sun Leping, Huang Yixin, et al. Schistosomiasis Surveillance in National-Level Surveillance Sites in Jiangsu Province in 2006 [J]. Chinese Journal of Schistosomiasis Control, 2008, 20(1): 20-25. DOI: 10.3969/j.issn.1005-6661.2008.01.005.
Article	Hong,2008	Yangjiawan Village, Jiangsu Province	IHA	2006	＞6	997	40	149.Hong Qingbiao, Sun Leping, Huang Yixin, et al. Schistosomiasis Surveillance in National-Level Surveillance Sites in Jiangsu Province in 2006 [J]. Chinese Journal of Schistosomiasis Control, 2008, 20(1): 20-25. DOI: 10.3969/j.issn.1005-6661.2008.01.005.
Article	Hong,2008	Changjiang Village, Jiangsu Province	IHA	2006	＞6	934	17	149.Hong Qingbiao, Sun Leping, Huang Yixin, et al. Schistosomiasis Surveillance in National-Level Surveillance Sites in Jiangsu Province in 2006 [J]. Chinese Journal of Schistosomiasis Control, 2008, 20(1): 20-25. DOI: 10.3969/j.issn.1005-6661.2008.01.005.
Article	Hong,2008	Yangjiawan Village, Jiangsu Province	IHA	2007	＞6	801	22	149.Hong Qingbiao, Sun Leping, Huang Yixin, et al. Schistosomiasis Surveillance in National-Level Surveillance Sites in Jiangsu Province in 2006 [J]. Chinese Journal of Schistosomiasis Control, 2008, 20(1): 20-25. DOI: 10.3969/j.issn.1005-6661.2008.01.005.
Article	Hong,2008	Xinzhou Village, Jiangsu Province	IHA	2007	＞6	766	82	149.Hong Qingbiao, Sun Leping, Huang Yixin, et al. Schistosomiasis Surveillance in National-Level Surveillance Sites in Jiangsu Province in 2006 [J]. Chinese Journal of Schistosomiasis Control, 2008, 20(1): 20-25. DOI: 10.3969/j.issn.1005-6661.2008.01.005.
Article	Hong,2008	Qili Village, Jiangsu Province	IHA	2007	＞6	1048	97	149.Hong Qingbiao, Sun Leping, Huang Yixin, et al. Schistosomiasis Surveillance in National-Level Surveillance Sites in Jiangsu Province in 2006 [J]. Chinese Journal of Schistosomiasis Control, 2008, 20(1): 20-25. DOI: 10.3969/j.issn.1005-6661.2008.01.005.
Article	Hong,2008	Pushu Village, Jiangsu Province	IHA	2007	＞6	918	4	149.Hong Qingbiao, Sun Leping, Huang Yixin, et al. Schistosomiasis Surveillance in National-Level Surveillance Sites in Jiangsu Province in 2006 [J]. Chinese Journal of Schistosomiasis Control, 2008, 20(1): 20-25. DOI: 10.3969/j.issn.1005-6661.2008.01.005.
Article	Hong,2008	Shicheng Village, Jiangsu Province	IHA	2007	＞6	836	2	150.Hong Qingbiao, Huang Yixin, Sun Leping, et al. Analysis of Schistosomiasis Surveillance Results in National-Level Surveillance Sites in Jiangsu Province in 2007 [J]. Disease Surveillance, 2008, 23(6): 372-375. DOI: 10.3784/j.issn.1003-9961.2008.06.017.
Article	Hong,2008	Yanjiang Village, Jiangsu Province	IHA	2007	＞6	922	82	150.Hong Qingbiao, Huang Yixin, Sun Leping, et al. Analysis of Schistosomiasis Surveillance Results in National-Level Surveillance Sites in Jiangsu Province in 2007 [J]. Disease Surveillance, 2008, 23(6): 372-375. DOI: 10.3784/j.issn.1003-9961.2008.06.017.
Article	Hong,2008	Changjiang Village, Jiangsu Province	IHA	2007	＞6	979	17	150.Hong Qingbiao, Huang Yixin, Sun Leping, et al. Analysis of Schistosomiasis Surveillance Results in National-Level Surveillance Sites in Jiangsu Province in 2007 [J]. Disease Surveillance, 2008, 23(6): 372-375. DOI: 10.3784/j.issn.1003-9961.2008.06.017.
Article	Hong,2008	Sanzhou Village, Jiangsu Province	IHA	2007	＞6	805	33	150.Hong Qingbiao, Huang Yixin, Sun Leping, et al. Analysis of Schistosomiasis Surveillance Results in National-Level Surveillance Sites in Jiangsu Province in 2007 [J]. Disease Surveillance, 2008, 23(6): 372-375. DOI: 10.3784/j.issn.1003-9961.2008.06.017.
Article	Hu,2008	Jinhong Village, Jiangxi Province	Other	2007		1216	79	151.Hu Zhuohui, Wang Xinying, Hong Xianlin. Schistosomiasis Surveillance Results in Jinhong Village, Jinxi County, Jiangxi Province in 2008 [J]. Journal of Tropical Diseases and Parasitology, 2008, 6(04): 225-226.
Article	Huang,2008	Huaqiao Village, Jiangxi Province	IHA	2005	＞6	675	182	152.Huang Changbao, Zhang Baolong, Fu Huamin, et al. Schistosomiasis Surveillance in Huachiao Village, Duchang County from 2005 to 2007 [J]. Chinese Journal of Schistosomiasis Control, 2008, 20(06): 404-417. DOI: 10.16250/j.32.1374.2008.06.014.
Article	Huang,2008	Huaqiao Village, Jiangxi Province	IHA	2006	＞6	520	96	152.Huang Changbao, Zhang Baolong, Fu Huamin, et al. Schistosomiasis Surveillance in Huachiao Village, Duchang County from 2005 to 2007 [J]. Chinese Journal of Schistosomiasis Control, 2008, 20(06): 404-417. DOI: 10.16250/j.32.1374.2008.06.014.
Article	Huang,2008	Huaqiao Village, Jiangxi Province	IHA	2007	＞6	517	105	152.Huang Changbao, Zhang Baolong, Fu Huamin, et al. Schistosomiasis Surveillance in Huachiao Village, Duchang County from 2005 to 2007 [J]. Chinese Journal of Schistosomiasis Control, 2008, 20(06): 404-417. DOI: 10.16250/j.32.1374.2008.06.014.
Article	Jiang,2008	Zhuxi Village, Jiangxi Province	IHA	2007	＞6	609	145	153.Jiang Qiulin, Tao Bo, Wang Jinming, et al. Report on Schistosomiasis Surveillance in Zhuxi Village, Xingzi County, Jiangxi Province in 2007 [J]. Journal of Tropical Diseases and Parasitology, 2008, 6(04): 215-216.
Article	Li,2008	Xinmin Village, Yunnan Province	IHA	2006	＞6	2210	328	154.Li Wen, Shi Jimei, Yang Congyi. Report on Schistosomiasis Surveillance in Xinmin Village, Yongsheng County, Yunnan Province in 2006 [J]. Journal of Tropical Diseases and Parasitology, 2008(03): 169-170.
Article	Liao,2008	Tuxue Village, Hubei Province	IHA	2007	＞6	149	25	155.Liao Changjun, Wan Dongfang, Tang Liangming, et al. Investigation on Schistosomiasis in Jianli County in 2007 [J]. Chinese Journal of Schistosomiasis Control, 2008(05): 391. DOI: 10.16250/j.32.1374.2008.05.031.
Article	Liao,2008	Aiguo Village, Hubei Province	IHA	2007	＞6	412	54	155.Liao Changjun, Wan Dongfang, Tang Liangming, et al. Investigation on Schistosomiasis in Jianli County in 2007 [J]. Chinese Journal of Schistosomiasis Control, 2008(05): 391. DOI: 10.16250/j.32.1374.2008.05.031.
Article	Liao,2008	Shunsheng Village, Hubei Province	IHA	2007	＞6	493	38	155.Liao Changjun, Wan Dongfang, Tang Liangming, et al. Investigation on Schistosomiasis in Jianli County in 2007 [J]. Chinese Journal of Schistosomiasis Control, 2008(05): 391. DOI: 10.16250/j.32.1374.2008.05.031.
Article	Qi,2008	Xinlian Village, Yunnan Province	IHA	2005	＞6	2548	1613	156.Qi Yunliang, Yang Pingxiang, Chen Liqun. Analysis of Schistosomiasis Surveillance in Xinlian Village, Eryuan County, Yunnan Province in 2007 [J]. Journal of Parasitic Disease and Infectious Diseases, 2008, 6(04): 219-220.
Article	Qi,2008	Xinlian Village, Yunnan Province	IHA	2007	＞6	2882	598	156.Qi Yunliang, Yang Pingxiang, Chen Liqun. Analysis of Schistosomiasis Surveillance in Xinlian Village, Eryuan County, Yunnan Province in 2007 [J]. Journal of Parasitic Disease and Infectious Diseases, 2008, 6(04): 219-220.
Article	Wang,2008	Baiyang Village, Anhui Province	IHA	2007	＞6	947	67	157.Wang Yueming, Wang Weiming, Sun Xiangyong, et al. Report on Schistosomiasis Surveillance in Baiyang Village, Xuanzhou District, Anhui Province in 2007 [J]. Journal of Tropical Diseases and Parasitology, 2008, 6(04): 222-223.
Article	Wang,2008	Yili Village, Sichuan Province	Other	2007		508	199	158.Wang Zhixiang, Guo Yongxiang, Shi Ruige, et al. Report on Schistosomiasis Surveillance in Yili Village, Dongpo District, Meishan City in 2007 [J]. Journal of Parasitic Disease and Infectious Diseases, 2008, 6(4): 217-218. DOI: 10.3969/j.issn.1672-2116.2008.04.015.
Article	Wu,2008	Jiangxin Village, Anhui Province	IHA	2002	＞5	943	262	159.Wu Xiaohua, Zhang Shiqing, Wang Tianping, et al. Research on the Impact of Resettlement and Town Construction on Schistosomiasis Transmission [J]. Chinese Journal of Parasitology and Parasitic Diseases, 2008(01): 16-20.
Article	Wu,2008	Jiangzhou Village, Anhui Province	IHA	2002	＞5	1017	72	159.Wu Xiaohua, Zhang Shiqing, Wang Tianping, et al. Research on the Impact of Resettlement and Town Construction on Schistosomiasis Transmission [J]. Chinese Journal of Parasitology and Parasitic Diseases, 2008(01): 16-20.
Article	Wu,2008	Chenqiaozhou Village, Anhui Province	IHA	2002	＞5	760	195	159.Wu Xiaohua, Zhang Shiqing, Wang Tianping, et al. Research on the Impact of Resettlement and Town Construction on Schistosomiasis Transmission [J]. Chinese Journal of Parasitology and Parasitic Diseases, 2008(01): 16-20.
Article	Wu,2008	Xiaohuangzhou Village, Anhui Province	IHA	2002	＞5	500	53	159.Wu Xiaohua, Zhang Shiqing, Wang Tianping, et al. Research on the Impact of Resettlement and Town Construction on Schistosomiasis Transmission [J]. Chinese Journal of Parasitology and Parasitic Diseases, 2008(01): 16-20.
Article	Wu,2008	Jiangxin Village, Anhui Province	IHA	2003	＞5	917	137	159.Wu Xiaohua, Zhang Shiqing, Wang Tianping, et al. Research on the Impact of Resettlement and Town Construction on Schistosomiasis Transmission [J]. Chinese Journal of Parasitology and Parasitic Diseases, 2008(01): 16-20.
Article	Wu,2008	Jiangzhou Village, Anhui Province	IHA	2003	＞5	1032	95	159.Wu Xiaohua, Zhang Shiqing, Wang Tianping, et al. Research on the Impact of Resettlement and Town Construction on Schistosomiasis Transmission [J]. Chinese Journal of Parasitology and Parasitic Diseases, 2008(01): 16-20.
Article	Wu,2008	Chenqiaozhou Village, Anhui Province	IHA	2003	＞5	1115	95	159.Wu Xiaohua, Zhang Shiqing, Wang Tianping, et al. Research on the Impact of Resettlement and Town Construction on Schistosomiasis Transmission [J]. Chinese Journal of Parasitology and Parasitic Diseases, 2008(01): 16-20.
Article	Wu,2008	Xiaohuangzhou Village, Anhui Province	IHA	2003	＞5	476	39	159.Wu Xiaohua, Zhang Shiqing, Wang Tianping, et al. Research on the Impact of Resettlement and Town Construction on Schistosomiasis Transmission [J]. Chinese Journal of Parasitology and Parasitic Diseases, 2008(01): 16-20.
Article	Wu,2008	Jiangxin Village, Anhui Province	IHA	2004	＞5	830	172	159.Wu Xiaohua, Zhang Shiqing, Wang Tianping, et al. Research on the Impact of Resettlement and Town Construction on Schistosomiasis Transmission [J]. Chinese Journal of Parasitology and Parasitic Diseases, 2008(01): 16-20.
Article	Wu,2008	Jiangzhou Village, Anhui Province	IHA	2004	＞5	1344	165	159.Wu Xiaohua, Zhang Shiqing, Wang Tianping, et al. Research on the Impact of Resettlement and Town Construction on Schistosomiasis Transmission [J]. Chinese Journal of Parasitology and Parasitic Diseases, 2008(01): 16-20.
Article	Wu,2008	Chenqiaozhou Village, Anhui Province	IHA	2004	＞5	1092	102	159.Wu Xiaohua, Zhang Shiqing, Wang Tianping, et al. Research on the Impact of Resettlement and Town Construction on Schistosomiasis Transmission [J]. Chinese Journal of Parasitology and Parasitic Diseases, 2008(01): 16-20.
Article	Wu,2008	Xiaohuangzhou Village, Anhui Province	IHA	2004	＞5	464	25	159.Wu Xiaohua, Zhang Shiqing, Wang Tianping, et al. Research on the Impact of Resettlement and Town Construction on Schistosomiasis Transmission [J]. Chinese Journal of Parasitology and Parasitic Diseases, 2008(01): 16-20.
Article	Wu,2008	Jiangxin Village, Anhui Province	IHA	2005	＞5	804	92	159.Wu Xiaohua, Zhang Shiqing, Wang Tianping, et al. Research on the Impact of Resettlement and Town Construction on Schistosomiasis Transmission [J]. Chinese Journal of Parasitology and Parasitic Diseases, 2008(01): 16-20.
Article	Wu,2008	Jiangzhou Village, Anhui Province	IHA	2005	＞5	1282	96	159.Wu Xiaohua, Zhang Shiqing, Wang Tianping, et al. Research on the Impact of Resettlement and Town Construction on Schistosomiasis Transmission [J]. Chinese Journal of Parasitology and Parasitic Diseases, 2008(01): 16-20.
Article	Yang,2008	Shujie Village, Yunnan Province	IHA	2006	＞6	1384	273	160.Yang Hui, Zhao Jibin, Yang Weigong, et al. Report on Schistosomiasis Surveillance in Shujie Village, Weishan County, Yunnan Province in 2006 [J]. Journal of Tropical Diseases and Parasitology, 2008(01): 44-45.
Article	Yang,2008	Dongfang Village, Jiangxi Province	IHA	2007	＞6	661	118	161.Yang Pingyi, Li Liwu, Zeng Hua. Report on Schistosomiasis Surveillance in Dongfang Village, Nanchang County, Jiangxi Province in 2007 [J]. Journal of Tropical Diseases and Parasitology, 2008, 6(04): 216-217.
Article	Yang,2008	Xinchun Village, Shanghai	IHA	2007	＞6	501	5	162.Yang Jian, Wang Huaixian, Jin Yanjun, et al. Analysis of Schistosomiasis Surveillance Results in Jinshan District, Shanghai City in 2007 [J]. Journal of Tropical Diseases and Parasitology, 2008, 6(04): 223-224.
Article	Ye,2008	Jiangxin Village, Anhui Province	IHA	2007	＞6	836	93	163.Ye Yun, Song Jinsong, Yu Yonghui, et al. Report on Schistosomiasis Surveillance in Jiangxin Village, Dongzhi County, Anhui Province in 2007 [J]. Journal of Tropical Diseases and Parasitology, 2008, 6(04): 219-220.
Article	Zhang,2008	Dahekou Village, Jiangsu Province	Other	2004	＞6	224	51	164.Zhang Hongman, Li Xueming, Tan Yuguang, et al. Analysis of Schistosomiasis in Guangxi Zhuang Autonomous Region from 2004 to 2007 [J]. Chinese Journal of Schistosomiasis Control, 2008, 20(6): 415-417. DOI: 10.3969/j.issn.1005-6661.2008.06.004.
Article	Zhang,2008	Dahekou Village, Jiangsu Province	Other	2005	＞6	617	114	164.Zhang Hongman, Li Xueming, Tan Yuguang, et al. Analysis of Schistosomiasis in Guangxi Zhuang Autonomous Region from 2004 to 2007 [J]. Chinese Journal of Schistosomiasis Control, 2008, 20(6): 415-417. DOI: 10.3969/j.issn.1005-6661.2008.06.004.
Article	Zhang,2008	Zhuxi Village, Jiangxi Province	IHA	2005	＞5	632	148	165.Zhang Lijuan. Impact of Water Level Changes in Poyang Lake Area on Schistosomiasis Transmission [D]. Chinese Center for Disease Control and Prevention, 2008.
Article	Zhang,2008	Dahekou Village, Jiangsu Province	Other	2006	＞6	678	46	164.Zhang Hongman, Li Xueming, Tan Yuguang, et al. Analysis of Schistosomiasis in Guangxi Zhuang Autonomous Region from 2004 to 2007 [J]. Chinese Journal of Schistosomiasis Control, 2008, 20(6): 415-417. DOI: 10.3969/j.issn.1005-6661.2008.06.004.
Article	Zhang,2008	Zhuxi Village, Jiangxi Province	IHA	2006	＞5	566	90	165.Zhang Lijuan. Impact of Water Level Changes in Poyang Lake Area on Schistosomiasis Transmission [D]. Chinese Center for Disease Control and Prevention, 2008.
Article	Zhang,2008	Xinsheng Village, Anhui Province	IHA	2007	＞6	2693	9	166.Zhang Rong, Bao Jianguo, Gao Lan, et al. Report on Schistosomiasis Surveillance in Xinsheng Village, Sanshan District, Wuhu City in 2007 [J]. Journal of Tropical Diseases and Parasitology, 2008, 6(04): 221-222.
Article	Zhang,2008	Dahekou Village, Jiangsu Province	Other	2007	＞6	518	32	164.Zhang Hongman, Li Xueming, Tan Yuguang, et al. Analysis of Schistosomiasis in Guangxi Zhuang Autonomous Region from 2004 to 2007 [J]. Chinese Journal of Schistosomiasis Control, 2008, 20(6): 415-417. DOI: 10.3969/j.issn.1005-6661.2008.06.004.
Article	Zhang,2008	Xiaobaishi Village, Zhejiang Province	IHA	2007	＞6	500	41	167.Zhang Jianfeng, Huang Xingtu, Zhu Mingdong, et al. Analysis of Schistosomiasis Surveillance Results in Zhejiang Province in 2007 [J]. Journal of Tropical Diseases and Parasitology, 2008, 6(04): 205-206.
Article	Zheng,2008	Xialingxi Village, Jiangxi Province	IHA	2005	＞6	996	201	168.Zheng Shuifang, Chang Yuegang, Zhou Xiaohong. Schistosomiasis Surveillance in Xialingxi Village, Yushan County from 2005 to 2006 [J]. Chinese Journal of Schistosomiasis Control, 2008(01): 36-45. DOI: 10.16250/j.32.1374.2008.01.015.
Article	Zheng,2008	Xialingxi Village, Jiangxi Province	IHA	2006	＞6	1066	131	168.Zheng Shuifang, Chang Yuegang, Zhou Xiaohong. Schistosomiasis Surveillance in Xialingxi Village, Yushan County from 2005 to 2006 [J]. Chinese Journal of Schistosomiasis Control, 2008(01): 36-45. DOI: 10.16250/j.32.1374.2008.01.015.
Article	Zhou,2008	Yongsheng Village, Jiangsu Province	Other	2006		4560	10	169.Zhou Hongwei, Guo Jiahong. Report on Schistosomiasis Surveillance in Taizhou City in 2006 [J]. Chinese Journal of Disease Control, 2008(05): 449-453.
Article	Zhou,2008	Xiazhuang Village, Jiangsu Province	Other	2006		4560	10	169.Zhou Hongwei, Guo Jiahong. Report on Schistosomiasis Surveillance in Taizhou City in 2006 [J]. Chinese Journal of Disease Control, 2008(05): 449-453.
Article	Zhou,2008	Sandai Village, Jiangsu Province	Other	2006		4560	10	169.Zhou Hongwei, Guo Jiahong. Report on Schistosomiasis Surveillance in Taizhou City in 2006 [J]. Chinese Journal of Disease Control, 2008(05): 449-453.
Article	Zhou,2008	Binjiang Village, Jiangsu Province	Other	2006	＞6	1622	17	170.Zhou Qiang, Wan Lixin, Wang Gongming. Report on Schistosomiasis Surveillance in Pukou District, Nanjing City from 2006 to 2007 [J]. Journal of Tropical Diseases and Parasitology, 2008(03): 166-167.
Article	Zhou,2008	Fuxing Village, Jiangsu Province	Other	2006	＞6	1120	2	170.Zhou Qiang, Wan Lixin, Wang Gongming. Report on Schistosomiasis Surveillance in Pukou District, Nanjing City from 2006 to 2007 [J]. Journal of Tropical Diseases and Parasitology, 2008(03): 166-167.
Article	Zhou,2008	Henan Village, Jiangsu Province	Other	2006	＞6	440	14	170.Zhou Qiang, Wan Lixin, Wang Gongming. Report on Schistosomiasis Surveillance in Pukou District, Nanjing City from 2006 to 2007 [J]. Journal of Tropical Diseases and Parasitology, 2008(03): 166-167.
Article	Zhou,2008	Jingxin Village, Jiangsu Province	Other	2006	＞6	878	5	170.Zhou Qiang, Wan Lixin, Wang Gongming. Report on Schistosomiasis Surveillance in Pukou District, Nanjing City from 2006 to 2007 [J]. Journal of Tropical Diseases and Parasitology, 2008(03): 166-167.
Article	Zhou,2008	Linshan Village, Jiangsu Province	Other	2006	＞6	951	12	170.Zhou Qiang, Wan Lixin, Wang Gongming. Report on Schistosomiasis Surveillance in Pukou District, Nanjing City from 2006 to 2007 [J]. Journal of Tropical Diseases and Parasitology, 2008(03): 166-167.
Article	Zhou,2008	Mamuluoxu Village, Jiangsu Province	Other	2006	＞6	716	4	170.Zhou Qiang, Wan Lixin, Wang Gongming. Report on Schistosomiasis Surveillance in Pukou District, Nanjing City from 2006 to 2007 [J]. Journal of Tropical Diseases and Parasitology, 2008(03): 166-167.
Article	Zhou,2008	Shuanglong Village, Jiangsu Province	Other	2006	＞6	325	2	170.Zhou Qiang, Wan Lixin, Wang Gongming. Report on Schistosomiasis Surveillance in Pukou District, Nanjing City from 2006 to 2007 [J]. Journal of Tropical Diseases and Parasitology, 2008(03): 166-167.
Article	Zhou,2008	Tianxing Village, Jiangsu Province	Other	2006		4560	10	169.Zhou Hongwei, Guo Jiahong. Report on Schistosomiasis Surveillance in Taizhou City in 2006 [J]. Chinese Journal of Disease Control, 2008(05): 449-453.
Article	Zhou,2008	Xianglu Village, Hubei Province	IHA	2007	＞6	591	165	171.Zhou Fangcheng, Li Guoqiao, Yin Qibo, et al. Report on Schistosomiasis Surveillance in Xianglu Village, Caidian District, Hubei Province in 2007 [J]. Journal of Tropical Diseases and Parasitology, 2008, 6(04): 213-214.
Article	Zhou,2008	Xianglu Village, Hubei Province	IHA	2007	＞6	591	165	171.Zhou Fangcheng, Li Guoqiao, Yin Qibo, et al. Report on Schistosomiasis Surveillance in Xianglu Village, Caidian District, Hubei Province in 2007 [J]. Journal of Tropical Diseases and Parasitology, 2008, 6(04): 213-214.
Article	Zhu,2008	Shicheng Village, Jiangsu Province	IHA	2007	＞6	1052	3	172.Zhu Xinyun, Wu Rongfeng. Analysis of Schistosomiasis Surveillance Results in Shicheng Village, Yangzhong City in 2007 [J]. Chinese Journal of Schistosomiasis Control, 2008(04): 284. DOI: 10.16250/j.32.1374.2008.04.021.
Article	Dan,2009	Yangjing Village, Hubei Province	Other	2007		927	215	173.Shan Jinghao, Huang Wei. Report on Schistosomiasis Surveillance in Yangjing Village, Jingzhou District, Hubei Province in 2007 [J]. Journal of Tropical Diseases and Parasitology, 2009, 7(02): 111.
Article	Fan,2009	Hongqi Village, Hubei Province	IHA	2007	＞6	414	16	174.Fan Hongping, Su Zhengming, Liu Jianbing, et al. Evaluation of Schistosomiasis Control in Wuhan City [J]. Chinese Journal of Pathogenic Biology, 2009, 4(12): 928-931.
Article	Fan,2009	Shuikou Village, Hubei Province	IHA	2007	＞6	410	18	174.Fan Hongping, Su Zhengming, Liu Jianbing, et al. Evaluation of Schistosomiasis Control in Wuhan City [J]. Chinese Journal of Pathogenic Biology, 2009, 4(12): 928-931.
Article	Fan,2009	Second Team Village, Hubei Province	IHA	2007	＞6	414	9	174.Fan Hongping, Su Zhengming, Liu Jianbing, et al. Evaluation of Schistosomiasis Control in Wuhan City [J]. Chinese Journal of Pathogenic Biology, 2009, 4(12): 928-931.
Article	Fan,2009	Ping 'an Village, Hubei Province	IHA	2007	＞6	410	16	174.Fan Hongping, Su Zhengming, Liu Jianbing, et al. Evaluation of Schistosomiasis Control in Wuhan City [J]. Chinese Journal of Pathogenic Biology, 2009, 4(12): 928-931.
Article	Fan,2009	Xiazheng Village, Hubei Province	IHA	2007	＞6	410	3	174.Fan Hongping, Su Zhengming, Liu Jianbing, et al. Evaluation of Schistosomiasis Control in Wuhan City [J]. Chinese Journal of Pathogenic Biology, 2009, 4(12): 928-931.
Article	Fan,2009	Jilin Village, Hubei Province	IHA	2007	＞6	410	2	174.Fan Hongping, Su Zhengming, Liu Jianbing, et al. Evaluation of Schistosomiasis Control in Wuhan City [J]. Chinese Journal of Pathogenic Biology, 2009, 4(12): 928-931.
Article	Gao,2009	Jiaji Village, Jiangxi Province	IHA	2007	＞6	906	155	175.Gao Bo, Huang Xinghua, Li Zisheng, et al. Report on Schistosomiasis Surveillance in Jiahu Village, Yugan County, Jiangxi Province in 2007 [J]. Journal of Tropical Medicine, 2009, 9(1): 75-76, 96.
Article	He,2009	Sanli Village, Anhui Province	IHA	2008	＞5	1016	70	176.He Jiachang, Zhang Shiqing, Wang Tianping, et al. Cost-Effectiveness Analysis of Schistosomiasis Integrated Control Strategies in Anhui Province [J]. Journal of Tropical Medicine, 2009, 9(10): 1188-1191.
Article	He,2009	Dong Village, Anhui Province	IHA	2008	＞5	745	22	176.He Jiachang, Zhang Shiqing, Wang Tianping, et al. Cost-Effectiveness Analysis of Schistosomiasis Integrated Control Strategies in Anhui Province [J]. Journal of Tropical Medicine, 2009, 9(10): 1188-1191.
Article	He,2009	Xitan Village, Anhui Province	IHA	2008	＞5	1606	526	176.He Jiachang, Zhang Shiqing, Wang Tianping, et al. Cost-Effectiveness Analysis of Schistosomiasis Integrated Control Strategies in Anhui Province [J]. Journal of Tropical Medicine, 2009, 9(10): 1188-1191.
Article	He,2009	Guanghui Village, Anhui Province	IHA	2008	＞5	1150	105	176.He Jiachang, Zhang Shiqing, Wang Tianping, et al. Cost-Effectiveness Analysis of Schistosomiasis Integrated Control Strategies in Anhui Province [J]. Journal of Tropical Medicine, 2009, 9(10): 1188-1191.
Article	He,2009	Nanxin Village, Anhui Province	IHA	2008	＞5	1153	75	176.He Jiachang, Zhang Shiqing, Wang Tianping, et al. Cost-Effectiveness Analysis of Schistosomiasis Integrated Control Strategies in Anhui Province [J]. Journal of Tropical Medicine, 2009, 9(10): 1188-1191.
Article	He,2009	Yaogwng Village, Anhui Province	IHA	2008	＞5	1173	85	176.He Jiachang, Zhang Shiqing, Wang Tianping, et al. Cost-Effectiveness Analysis of Schistosomiasis Integrated Control Strategies in Anhui Province [J]. Journal of Tropical Medicine, 2009, 9(10): 1188-1191.
Article	He,2009	Xintian Village, Anhui Province	IHA	2008	＞5	922	46	176.He Jiachang, Zhang Shiqing, Wang Tianping, et al. Cost-Effectiveness Analysis of Schistosomiasis Integrated Control Strategies in Anhui Province [J]. Journal of Tropical Medicine, 2009, 9(10): 1188-1191.
Article	Ji,2009	Zhujialing Village, Hubei Province	IHA	2004	＞6	401	22	177.Ji Ping, Li Xinhua, Duan Zhengqiang, et al. Observation on the Effect of Comprehensive Schistosomiasis Control in Shima Area, Jingzhou City [J]. Hubei Journal of Animal Husbandry and Veterinary, 2009(07): 24-26. DOI: 10.16733/j.cnki.issn1007-273x.2009.07.022.
Article	Ji,2009	Zhujialing Village, Hubei Province	IHA	2004	＞6	363	42	177.Ji Ping, Li Xinhua, Duan Zhengqiang, et al. Observation on the Effect of Comprehensive Schistosomiasis Control in Shima Area, Jingzhou City [J]. Hubei Journal of Animal Husbandry and Veterinary, 2009(07): 24-26. DOI: 10.16733/j.cnki.issn1007-273x.2009.07.022.
Article	Ji,2009	Zhujialing Village, Hubei Province	IHA	2004	＞6	427	124	177.Ji Ping, Li Xinhua, Duan Zhengqiang, et al. Observation on the Effect of Comprehensive Schistosomiasis Control in Shima Area, Jingzhou City [J]. Hubei Journal of Animal Husbandry and Veterinary, 2009(07): 24-26. DOI: 10.16733/j.cnki.issn1007-273x.2009.07.022.
Article	Ji,2009	Taiping Village, Hubei Province	IHA	2005	＞6	373	15	177.Ji Ping, Li Xinhua, Duan Zhengqiang, et al. Observation on the Effect of Comprehensive Schistosomiasis Control in Shima Area, Jingzhou City [J]. Hubei Journal of Animal Husbandry and Veterinary, 2009(07): 24-26. DOI: 10.16733/j.cnki.issn1007-273x.2009.07.022.
Article	Ji,2009	Taiping Village, Hubei Province	IHA	2005	＞6	408	46	177.Ji Ping, Li Xinhua, Duan Zhengqiang, et al. Observation on the Effect of Comprehensive Schistosomiasis Control in Shima Area, Jingzhou City [J]. Hubei Journal of Animal Husbandry and Veterinary, 2009(07): 24-26. DOI: 10.16733/j.cnki.issn1007-273x.2009.07.022.
Article	Ji,2009	Taiping Village, Hubei Province	IHA	2005	＞6	315	36	177.Ji Ping, Li Xinhua, Duan Zhengqiang, et al. Observation on the Effect of Comprehensive Schistosomiasis Control in Shima Area, Jingzhou City [J]. Hubei Journal of Animal Husbandry and Veterinary, 2009(07): 24-26. DOI: 10.16733/j.cnki.issn1007-273x.2009.07.022.
Article	Ji,2009	Shima Village, Hubei Province	IHA	2006	＞6	414	15	177.Ji Ping, Li Xinhua, Duan Zhengqiang, et al. Observation on the Effect of Comprehensive Schistosomiasis Control in Shima Area, Jingzhou City [J]. Hubei Journal of Animal Husbandry and Veterinary, 2009(07): 24-26. DOI: 10.16733/j.cnki.issn1007-273x.2009.07.022.
Article	Ji,2009	Shima Village, Hubei Province	IHA	2006	＞6	563	47	177.Ji Ping, Li Xinhua, Duan Zhengqiang, et al. Observation on the Effect of Comprehensive Schistosomiasis Control in Shima Area, Jingzhou City [J]. Hubei Journal of Animal Husbandry and Veterinary, 2009(07): 24-26. DOI: 10.16733/j.cnki.issn1007-273x.2009.07.022.
Article	Ji,2009	Shima Village, Hubei Province	IHA	2006	＞6	464	87	177.Ji Ping, Li Xinhua, Duan Zhengqiang, et al. Observation on the Effect of Comprehensive Schistosomiasis Control in Shima Area, Jingzhou City [J]. Hubei Journal of Animal Husbandry and Veterinary, 2009(07): 24-26. DOI: 10.16733/j.cnki.issn1007-273x.2009.07.022.
Article	Li,2009	Xidian Village, Yunnan Province	Other	1987		1207	206	178.Li Binggui, Li Wenbao. Longitudinal Observation on the Effectiveness of Different Schistosomiasis Control Strategies in Xidian Village, Heqing County [J]. Journal of Parasitic Disease and Infectious Diseases, 2009, 7(01): 26-28.
Article	Li,2009	Xidian Village, Yunnan Province	Other	1990		2449	0	178.Li Binggui, Li Wenbao. Longitudinal Observation on the Effectiveness of Different Schistosomiasis Control Strategies in Xidian Village, Heqing County [J]. Journal of Parasitic Disease and Infectious Diseases, 2009, 7(01): 26-28.
Article	Li,2009	Xidian Village, Yunnan Province	Other	2005		159	67	178.Li Binggui, Li Wenbao. Longitudinal Observation on the Effectiveness of Different Schistosomiasis Control Strategies in Xidian Village, Heqing County [J]. Journal of Parasitic Disease and Infectious Diseases, 2009, 7(01): 26-28.
Article	Li,2009	Xidian Village, Yunnan Province	Other	2006		871	340	178.Li Binggui, Li Wenbao. Longitudinal Observation on the Effectiveness of Different Schistosomiasis Control Strategies in Xidian Village, Heqing County [J]. Journal of Parasitic Disease and Infectious Diseases, 2009, 7(01): 26-28.
Article	Li,2009	Xidian Village, Yunnan Province	Other	2007		783	209	178.Li Binggui, Li Wenbao. Longitudinal Observation on the Effectiveness of Different Schistosomiasis Control Strategies in Xidian Village, Heqing County [J]. Journal of Parasitic Disease and Infectious Diseases, 2009, 7(01): 26-28.
Article	Li,2009	Xidian Village, Yunnan Province	Other	2007		152	61	178.Li Binggui, Li Wenbao. Longitudinal Observation on the Effectiveness of Different Schistosomiasis Control Strategies in Xidian Village, Heqing County [J]. Journal of Parasitic Disease and Infectious Diseases, 2009, 7(01): 26-28.
Article	Li,2009	Xianglu Village, Hubei Province	IHA	2008	＞6	486	132	179.Li Xiaoping, Liu Jianbing, Huang Xibao, et al. Analysis of Schistosomiasis Surveillance Results in National Surveillance Sites in Hubei Province in 2008 [J]. Public Health and Preventive Medicine, 2009, 20(06): 9-12.
Article	Li,2009	Bijia Village, Hubei Province	IHA	2008	＞6	806	21	179.Li Xiaoping, Liu Jianbing, Huang Xibao, et al. Analysis of Schistosomiasis Surveillance Results in National Surveillance Sites in Hubei Province in 2008 [J]. Public Health and Preventive Medicine, 2009, 20(06): 9-12.
Article	Li,2009	Zhangjiahu Village, Hubei Province	IHA	2008	＞6	915	158	179.Li Xiaoping, Liu Jianbing, Huang Xibao, et al. Analysis of Schistosomiasis Surveillance Results in National Surveillance Sites in Hubei Province in 2008 [J]. Public Health and Preventive Medicine, 2009, 20(06): 9-12.
Article	Li,2009	Fuhe Village, Hubei Province	IHA	2008	＞6	591	73	179.Li Xiaoping, Liu Jianbing, Huang Xibao, et al. Analysis of Schistosomiasis Surveillance Results in National Surveillance Sites in Hubei Province in 2008 [J]. Public Health and Preventive Medicine, 2009, 20(06): 9-12.
Article	Li,2009	Jiepai Village, Hubei Province	IHA	2008	＞6	672	36	179.Li Xiaoping, Liu Jianbing, Huang Xibao, et al. Analysis of Schistosomiasis Surveillance Results in National Surveillance Sites in Hubei Province in 2008 [J]. Public Health and Preventive Medicine, 2009, 20(06): 9-12.
Article	Li,2009	Caiwuliao Village, Hubei Province	IHA	2008	＞6	1239	36	179.Li Xiaoping, Liu Jianbing, Huang Xibao, et al. Analysis of Schistosomiasis Surveillance Results in National Surveillance Sites in Hubei Province in 2008 [J]. Public Health and Preventive Medicine, 2009, 20(06): 9-12.
Article	Li,2009	Malingkan Village, Hubei Province	IHA	2008	＞6	467	7	179.Li Xiaoping, Liu Jianbing, Huang Xibao, et al. Analysis of Schistosomiasis Surveillance Results in National Surveillance Sites in Hubei Province in 2008 [J]. Public Health and Preventive Medicine, 2009, 20(06): 9-12.
Article	Li,2009	Yaoqilao Village, Hubei Province	IHA	2008	＞6	588	52	179.Li Xiaoping, Liu Jianbing, Huang Xibao, et al. Analysis of Schistosomiasis Surveillance Results in National Surveillance Sites in Hubei Province in 2008 [J]. Public Health and Preventive Medicine, 2009, 20(06): 9-12.
Article	Li,2009	Qiyuan Village, Hubei Province	IHA	2008	＞6	902	91	179.Li Xiaoping, Liu Jianbing, Huang Xibao, et al. Analysis of Schistosomiasis Surveillance Results in National Surveillance Sites in Hubei Province in 2008 [J]. Public Health and Preventive Medicine, 2009, 20(06): 9-12.
Article	Li,2009	Yangjing Village, Hubei Province	IHA	2008	＞6	695	147	179.Li Xiaoping, Liu Jianbing, Huang Xibao, et al. Analysis of Schistosomiasis Surveillance Results in National Surveillance Sites in Hubei Province in 2008 [J]. Public Health and Preventive Medicine, 2009, 20(06): 9-12.
Article	Li,2009	Machuan Village, Hubei Province	IHA	2008	＞6	638	102	179.Li Xiaoping, Liu Jianbing, Huang Xibao, et al. Analysis of Schistosomiasis Surveillance Results in National Surveillance Sites in Hubei Province in 2008 [J]. Public Health and Preventive Medicine, 2009, 20(06): 9-12.
Article	Li,2009	Tengziqiao Village, Hubei Province	IHA	2008	＞6	757	19	179.Li Xiaoping, Liu Jianbing, Huang Xibao, et al. Analysis of Schistosomiasis Surveillance Results in National Surveillance Sites in Hubei Province in 2008 [J]. Public Health and Preventive Medicine, 2009, 20(06): 9-12.
Article	Li,2009	Qianfeng Village, Hubei Province	IHA	2008	＞6	813	37	179.Li Xiaoping, Liu Jianbing, Huang Xibao, et al. Analysis of Schistosomiasis Surveillance Results in National Surveillance Sites in Hubei Province in 2008 [J]. Public Health and Preventive Medicine, 2009, 20(06): 9-12.
Article	Li,2009	Xinhu Village, Hubei Province	IHA	2008	＞6	384	98	179.Li Xiaoping, Liu Jianbing, Huang Xibao, et al. Analysis of Schistosomiasis Surveillance Results in National Surveillance Sites in Hubei Province in 2008 [J]. Public Health and Preventive Medicine, 2009, 20(06): 9-12.
Article	Li,2009	Wuxing Village, Jiangxi Province	Other	2008		314	23	180.Li Qiang, Yang Shu, Zou Pinghong. Report on Schistosomiasis Surveillance in Wuxing Village, Lushan District, Jiujiang City, Jiangxi Province in 2008 [J]. Journal of Tropical Diseases and Parasitology, 2009, 7(03): 165-166.
Article	Li,2009	Shuangsheng Village, Sichuan Province	ELISA	2008	＞6	1959	48	181.Li Daming, Jiang Jian, Jin Hong, et al. Analysis of Potential Schistosomiasis Epidemic Factors and Control Strategies After the Wenchuan Earthquake in Mianzhu City [J]. Chinese Journal of Schistosomiasis Control, 2009, 21(2): 102-106. DOI: 10.3969/j.issn.1005-6661.2009.02.006.
Article	Li,2009	Tongma Village, Sichuan Province	ELISA	2008	＞6	2178	25	181.Li Daming, Jiang Jian, Jin Hong, et al. Analysis of Potential Schistosomiasis Epidemic Factors and Control Strategies After the Wenchuan Earthquake in Mianzhu City [J]. Chinese Journal of Schistosomiasis Control, 2009, 21(2): 102-106. DOI: 10.3969/j.issn.1005-6661.2009.02.006.
Article	Li,2009	Ganquan Village, Sichuan Province	ELISA	2008	＞6	863	10	181.Li Daming, Jiang Jian, Jin Hong, et al. Analysis of Potential Schistosomiasis Epidemic Factors and Control Strategies After the Wenchuan Earthquake in Mianzhu City [J]. Chinese Journal of Schistosomiasis Control, 2009, 21(2): 102-106. DOI: 10.3969/j.issn.1005-6661.2009.02.006.
Article	Li,2009	Shuiyue Village, Sichuan Province	ELISA	2008	＞6	1519	32	181.Li Daming, Jiang Jian, Jin Hong, et al. Analysis of Potential Schistosomiasis Epidemic Factors and Control Strategies After the Wenchuan Earthquake in Mianzhu City [J]. Chinese Journal of Schistosomiasis Control, 2009, 21(2): 102-106. DOI: 10.3969/j.issn.1005-6661.2009.02.006.
Article	Li,2009	Xidian Village, Yunnan Province	Other	2008		944	225	178.Li Binggui, Li Wenbao. Longitudinal Observation on the Effectiveness of Different Schistosomiasis Control Strategies in Xidian Village, Heqing County [J]. Journal of Parasitic Disease and Infectious Diseases, 2009, 7(01): 26-28.
Article	Li,2009	Xidian Village, Yunnan Province	IHA	2008	＞6	418	176	182.Li Binggui, Li Wenbao. Effectiveness of Source Control Measures for Schistosomiasis Prevention in Xidian Village, Heqing County, Yunnan Province [J]. Journal of Tropical Diseases and Parasitology, 2009, 7(04): 231-233.
Article	Lier,2009	Guanghui Village, Anhui Province	Other	2008		1195	312	183.Lier T, Simonsen G S, Wang T, et al. Real-Time Polymerase Chain Reaction for Detection of Low-Intensity Schistosoma japonicum Infections in China [J]. American Journal of Tropical Medicine and Hygiene, 2009, 81(3): 428-432. DOI: 10.4269/ajtmh.2009.81.428.
Article	Lier,2009	Heping Village, Anhui Province	Other	2008		1195	312	183.Lier T, Simonsen G S, Wang T, et al. Real-Time Polymerase Chain Reaction for Detection of Low-Intensity Schistosoma japonicum Infections in China [J]. American Journal of Tropical Medicine and Hygiene, 2009, 81(3): 428-432. DOI: 10.4269/ajtmh.2009.81.428.
Article	Shi,2009	Yanghe Village, Yunnan Province	IHA	2008	＞5	1637	157	184.Shi Jimei. Report on Schistosomiasis Surveillance in Yanghe Village, Yongsheng County, Yunnan Province in 2008 [J]. Journal of Tropical Diseases and Parasitology, 2009, 7(03): 166-168.
Article	Tu,2009	Fuxing Village, Hubei Province	IHA	2008	＞6	186	28	185.Tu Zuwu, Gong Xingguo, Mao Guanxiang, et al. Report on Schistosomiasis Surveillance in Fuxing Village, Sanzhou Town, Jianli County [J]. Public Health and Preventive Medicine, 2009, 20(02): 67-68.
Article	Wang,2009	Guanghui Village, Anhui Province	ELISA	2004	＞5	280	127	186.Wang Qizhi, Zhang Shiqing, Lu Dabing, et al. Serological Epidemiology Study on Schistosomiasis Dynamics in Uncontrolled Endemic Areas of Schistosoma japonicum [J]. Chinese Journal of Zoonoses, 2009, 25(5): 488-490. DOI: 10.3969/j.issn.1002-2694.2009.05.023.
Article	Wang,2009	Baohu Village, Hubei Province	IHA	2004	＞6	907	173	187.Wang Shaorong, Xiang Ruideng, Zhang Jiangming, et al. Impact of Grazing Ban on Schistosomiasis Endemicity in Hanbei River Beach, Hanchuan City [J]. Chinese Journal of Schistosomiasis Control, 2009, 21(01): 69-71. DOI: 10.16250/j.32.1374.2009.01.025.
Article	Wang,2009	Xinhu Village, Hubei Province	IHA	2004	＞6	1031	178	187.Wang Shaorong, Xiang Ruideng, Zhang Jiangming, et al. Impact of Grazing Ban on Schistosomiasis Endemicity in Hanbei River Beach, Hanchuan City [J]. Chinese Journal of Schistosomiasis Control, 2009, 21(01): 69-71. DOI: 10.16250/j.32.1374.2009.01.025.
Article	Wang,2009	Sansi Village, Hubei Province	IHA	2004	＞6	629	131	187.Wang Shaorong, Xiang Ruideng, Zhang Jiangming, et al. Impact of Grazing Ban on Schistosomiasis Endemicity in Hanbei River Beach, Hanchuan City [J]. Chinese Journal of Schistosomiasis Control, 2009, 21(01): 69-71. DOI: 10.16250/j.32.1374.2009.01.025.
Article	Wang,2009	Guanghui Village, Anhui Province	ELISA	2005	＞5	280	60	186.Wang Qizhi, Zhang Shiqing, Lu Dabing, et al. Serological Epidemiology Study on Schistosomiasis Dynamics in Uncontrolled Endemic Areas of Schistosoma japonicum [J]. Chinese Journal of Zoonoses, 2009, 25(5): 488-490. DOI: 10.3969/j.issn.1002-2694.2009.05.023.
Article	Wang,2009	Baohu Village, Hubei Province	IHA	2005	＞6	876	141	187.Wang Shaorong, Xiang Ruideng, Zhang Jiangming, et al. Impact of Grazing Ban on Schistosomiasis Endemicity in Hanbei River Beach, Hanchuan City [J]. Chinese Journal of Schistosomiasis Control, 2009, 21(01): 69-71. DOI: 10.16250/j.32.1374.2009.01.025.
Article	Wang,2009	Xinhu Village, Hubei Province	IHA	2005	＞6	1023	166	187.Wang Shaorong, Xiang Ruideng, Zhang Jiangming, et al. Impact of Grazing Ban on Schistosomiasis Endemicity in Hanbei River Beach, Hanchuan City [J]. Chinese Journal of Schistosomiasis Control, 2009, 21(01): 69-71. DOI: 10.16250/j.32.1374.2009.01.025.
Article	Wang,2009	Sansi Village, Hubei Province	IHA	2005	＞6	621	122	187.Wang Shaorong, Xiang Ruideng, Zhang Jiangming, et al. Impact of Grazing Ban on Schistosomiasis Endemicity in Hanbei River Beach, Hanchuan City [J]. Chinese Journal of Schistosomiasis Control, 2009, 21(01): 69-71. DOI: 10.16250/j.32.1374.2009.01.025.
Article	Wang,2009	Shicheng Village, Jiangsu Province	IHA	2005	＞6	1047	19	188.Wang Lin, Zhang Lianheng, Jiang Xiaolan, et al. Schistosomiasis Surveillance in National Surveillance Sites in Zhenjiang City from 2005 to 2007 [J]. Chinese Journal of Schistosomiasis Control, 2009, 21(1): 67-68.
Article	Wang,2009	Baohu Village, Hubei Province	IHA	2006	＞6	903	134	187.Wang Shaorong, Xiang Ruideng, Zhang Jiangming, et al. Impact of Grazing Ban on Schistosomiasis Endemicity in Hanbei River Beach, Hanchuan City [J]. Chinese Journal of Schistosomiasis Control, 2009, 21(01): 69-71. DOI: 10.16250/j.32.1374.2009.01.025.
Article	Wang,2009	Xinhu Village, Hubei Province	IHA	2006	＞6	1020	104	187.Wang Shaorong, Xiang Ruideng, Zhang Jiangming, et al. Impact of Grazing Ban on Schistosomiasis Endemicity in Hanbei River Beach, Hanchuan City [J]. Chinese Journal of Schistosomiasis Control, 2009, 21(01): 69-71. DOI: 10.16250/j.32.1374.2009.01.025.
Article	Wang,2009	Sansi Village, Hubei Province	IHA	2006	＞6	620	89	187.Wang Shaorong, Xiang Ruideng, Zhang Jiangming, et al. Impact of Grazing Ban on Schistosomiasis Endemicity in Hanbei River Beach, Hanchuan City [J]. Chinese Journal of Schistosomiasis Control, 2009, 21(01): 69-71. DOI: 10.16250/j.32.1374.2009.01.025.
Article	Wang,2009	Shicheng Village, Jiangsu Province	IHA	2006	＞6	1021	10	188.Wang Lin, Zhang Lianheng, Jiang Xiaolan, et al. Schistosomiasis Surveillance in National Surveillance Sites in Zhenjiang City from 2005 to 2007 [J]. Chinese Journal of Schistosomiasis Control, 2009, 21(1): 67-68.
Article	Wang,2009	Baohu Village, Hubei Province	IHA	2007	＞6	899	118	187.Wang Shaorong, Xiang Ruideng, Zhang Jiangming, et al. Impact of Grazing Ban on Schistosomiasis Endemicity in Hanbei River Beach, Hanchuan City [J]. Chinese Journal of Schistosomiasis Control, 2009, 21(01): 69-71. DOI: 10.16250/j.32.1374.2009.01.025.
Article	Wang,2009	Xinhu Village, Hubei Province	IHA	2007	＞6	1201	111	187.Wang Shaorong, Xiang Ruideng, Zhang Jiangming, et al. Impact of Grazing Ban on Schistosomiasis Endemicity in Hanbei River Beach, Hanchuan City [J]. Chinese Journal of Schistosomiasis Control, 2009, 21(01): 69-71. DOI: 10.16250/j.32.1374.2009.01.025.
Article	Wang,2009	Sansi Village, Hubei Province	IHA	2007	＞6	613	52	187.Wang Shaorong, Xiang Ruideng, Zhang Jiangming, et al. Impact of Grazing Ban on Schistosomiasis Endemicity in Hanbei River Beach, Hanchuan City [J]. Chinese Journal of Schistosomiasis Control, 2009, 21(01): 69-71. DOI: 10.16250/j.32.1374.2009.01.025.
Article	Wang,2009	Baota Village, Hubei Province	IHA	2007		1736	456	187.Wang Shaorong, Xiang Ruideng, Zhang Jiangming, et al. Impact of Grazing Ban on Schistosomiasis Endemicity in Hanbei River Beach, Hanchuan City [J]. Chinese Journal of Schistosomiasis Control, 2009, 21(01): 69-71. DOI: 10.16250/j.32.1374.2009.01.025.
Article	Wang,2009	Shicheng Village, Jiangsu Province	IHA	2007	＞6	1051	3	188.Wang Lin, Zhang Lianheng, Jiang Xiaolan, et al. Schistosomiasis Surveillance in National Surveillance Sites in Zhenjiang City from 2005 to 2007 [J]. Chinese Journal of Schistosomiasis Control, 2009, 21(1): 67-68.
Article	Wu,2009	Xintan Village, Jiangsu Province	Other	2003		682	22	189.Wu Feng, Shen Xuehui, Wang Hesheng, et al. Analysis of Schistosomiasis Surveillance Results in Yangtze River Ecotourism Area Under Prevention and Control Measures [J]. Chinese Journal of Pathogenic Biology, 2009, 4(12): 917-921. DOI: 10.13350/j.cjpb.2009.12.022.
Article	Wu,2009	Xintan Village, Jiangsu Province	Other	2004		638	18	189.Wu Feng, Shen Xuehui, Wang Hesheng, et al. Analysis of Schistosomiasis Surveillance Results in Yangtze River Ecotourism Area Under Prevention and Control Measures [J]. Chinese Journal of Pathogenic Biology, 2009, 4(12): 917-921. DOI: 10.13350/j.cjpb.2009.12.022.
Article	Wu,2009	Xintan Village, Jiangsu Province	Other	2005		989	29	189.Wu Feng, Shen Xuehui, Wang Hesheng, et al. Analysis of Schistosomiasis Surveillance Results in Yangtze River Ecotourism Area Under Prevention and Control Measures [J]. Chinese Journal of Pathogenic Biology, 2009, 4(12): 917-921. DOI: 10.13350/j.cjpb.2009.12.022.
Article	Wu,2009	Xintan Village, Jiangsu Province	Other	2006		838	35	189.Wu Feng, Shen Xuehui, Wang Hesheng, et al. Analysis of Schistosomiasis Surveillance Results in Yangtze River Ecotourism Area Under Prevention and Control Measures [J]. Chinese Journal of Pathogenic Biology, 2009, 4(12): 917-921. DOI: 10.13350/j.cjpb.2009.12.022.
Article	Wu,2009	Xintan Village, Jiangsu Province	Other	2007		1021	22	189.Wu Feng, Shen Xuehui, Wang Hesheng, et al. Analysis of Schistosomiasis Surveillance Results in Yangtze River Ecotourism Area Under Prevention and Control Measures [J]. Chinese Journal of Pathogenic Biology, 2009, 4(12): 917-921. DOI: 10.13350/j.cjpb.2009.12.022.
Article	Xu,2009	Yinhong Community, Hunan Province	Other	1997	＞6	1016	257	190.Xu Yanxiang. Analysis of the Effectiveness of Comprehensive Measures for Schistosomiasis Prevention and Control in Yueyang District, Changsha City [J]. Journal of Practical Preventive Medicine, 2009, 16(4): 1126-1127. DOI: 10.3969/j.issn.1006-3110.2009.04.054.
Article	Xu,2009	Hongjiazhou Community, Hunan Province	IHA	2005	＞6	415	56	191.Xu Huiying, Zhang Shiqing, Huang Deqiang, et al. Schistosomiasis Surveillance in National Surveillance Sites in Wangcheng County from 2005 to 2007 [J]. Chinese Journal of Schistosomiasis Control, 2009, 21(1): 60-61. DOI: 10.3969/j.issn.1005-6661.2009.01.016.
Article	Xu,2009	Hongjiazhou Community, Hunan Province	IHA	2006	＞6	403	19	191.Xu Huiying, Zhang Shiqing, Huang Deqiang, et al. Schistosomiasis Surveillance in National Surveillance Sites in Wangcheng County from 2005 to 2007 [J]. Chinese Journal of Schistosomiasis Control, 2009, 21(1): 60-61. DOI: 10.3969/j.issn.1005-6661.2009.01.016.
Article	Xu,2009	Hongjiazhou Community, Hunan Province	IHA	2007	＞6	402	8	191.Xu Huiying, Zhang Shiqing, Huang Deqiang, et al. Schistosomiasis Surveillance in National Surveillance Sites in Wangcheng County from 2005 to 2007 [J]. Chinese Journal of Schistosomiasis Control, 2009, 21(1): 60-61. DOI: 10.3969/j.issn.1005-6661.2009.01.016.
Article	Xu,2009	Yinhong Community, Hunan Province	Other	2007	＞6	890	14	190.Xu Yanxiang. Analysis of the Effectiveness of Comprehensive Measures for Schistosomiasis Prevention and Control in Yueyang District, Changsha City [J]. Journal of Practical Preventive Medicine, 2009, 16(4): 1126-1127. DOI: 10.3969/j.issn.1006-3110.2009.04.054.
Article	Yi,2009	Hechi Village, Sichuan Province	ELISA	2005	＞6	273	63	192.Yihuo Wuli, Zhou Yibiao, Liu Gangming, et al. Four-Year Effectiveness of Comprehensive Schistosomiasis Control in Puge County, Sichuan Province [J]. Chinese Journal of Schistosomiasis Control, 2009, 21(04): 276-279. DOI: 10.16250/j.32.1374.2009.04.033.
Article	Yi,2009	Jiamu Village, Sichuan Province	ELISA	2005	＞6	876	199	192.Yihuo Wuli, Zhou Yibiao, Liu Gangming, et al. Four-Year Effectiveness of Comprehensive Schistosomiasis Control in Puge County, Sichuan Province [J]. Chinese Journal of Schistosomiasis Control, 2009, 21(04): 276-279. DOI: 10.16250/j.32.1374.2009.04.033.
Article	Yi,2009	Zekui Village, Sichuan Province	ELISA	2005	＞6	809	170	192.Yihuo Wuli, Zhou Yibiao, Liu Gangming, et al. Four-Year Effectiveness of Comprehensive Schistosomiasis Control in Puge County, Sichuan Province [J]. Chinese Journal of Schistosomiasis Control, 2009, 21(04): 276-279. DOI: 10.16250/j.32.1374.2009.04.033.
Article	Yi,2009	Changshou Village, Sichuan Province	ELISA	2005	＞6	704	209	192.Yihuo Wuli, Zhou Yibiao, Liu Gangming, et al. Four-Year Effectiveness of Comprehensive Schistosomiasis Control in Puge County, Sichuan Province [J]. Chinese Journal of Schistosomiasis Control, 2009, 21(04): 276-279. DOI: 10.16250/j.32.1374.2009.04.033.
Article	Yi,2009	Hechi Village, Sichuan Province	ELISA	2006	＞6	226	27	192.Yihuo Wuli, Zhou Yibiao, Liu Gangming, et al. Four-Year Effectiveness of Comprehensive Schistosomiasis Control in Puge County, Sichuan Province [J]. Chinese Journal of Schistosomiasis Control, 2009, 21(04): 276-279. DOI: 10.16250/j.32.1374.2009.04.033.
Article	Yi,2009	Jiamu Village, Sichuan Province	ELISA	2006	＞6	418	94	192.Yihuo Wuli, Zhou Yibiao, Liu Gangming, et al. Four-Year Effectiveness of Comprehensive Schistosomiasis Control in Puge County, Sichuan Province [J]. Chinese Journal of Schistosomiasis Control, 2009, 21(04): 276-279. DOI: 10.16250/j.32.1374.2009.04.033.
Article	Yi,2009	Zekui Village, Sichuan Province	ELISA	2006	＞6	291	35	192.Yihuo Wuli, Zhou Yibiao, Liu Gangming, et al. Four-Year Effectiveness of Comprehensive Schistosomiasis Control in Puge County, Sichuan Province [J]. Chinese Journal of Schistosomiasis Control, 2009, 21(04): 276-279. DOI: 10.16250/j.32.1374.2009.04.033.
Article	Yi,2009	Changshou Village, Sichuan Province	ELISA	2006	＞6	457	131	192.Yihuo Wuli, Zhou Yibiao, Liu Gangming, et al. Four-Year Effectiveness of Comprehensive Schistosomiasis Control in Puge County, Sichuan Province [J]. Chinese Journal of Schistosomiasis Control, 2009, 21(04): 276-279. DOI: 10.16250/j.32.1374.2009.04.033.
Article	Yu,2009	Chenjiawan Village, Hubei Province	IHA	2008	＞6	103	0	193.Yu Fengping, Ma Beibei, Li Xiaoming, et al. Analysis of Schistosomiasis Surveillance Results in the Hubei Section of the Three Gorges Reservoir Area in 2008 [J]. Public Health and Preventive Medicine, 2009, 20(3): 36-38.
Article	Yu,2009	Longtanping Village, Hubei Province	IHA	2008	＞6	101	0	193.Yu Fengping, Ma Beibei, Li Xiaoming, et al. Analysis of Schistosomiasis Surveillance Results in the Hubei Section of the Three Gorges Reservoir Area in 2008 [J]. Public Health and Preventive Medicine, 2009, 20(3): 36-38.
Article	Yu,2009	Wangusi Village, Hubei Province	IHA	2008	＞6	200	0	193.Yu Fengping, Ma Beibei, Li Xiaoming, et al. Analysis of Schistosomiasis Surveillance Results in the Hubei Section of the Three Gorges Reservoir Area in 2008 [J]. Public Health and Preventive Medicine, 2009, 20(3): 36-38.
Article	Yuan,2009	Ali Village, Sichuan Province	ELISA	2008	＞6	1160	67	194.Yuan Wenfu. Epidemiological Sampling Survey of Schistosomiasis in Zhaojue County in 2008 [J]. Journal of Parasitic Disease and Infectious Diseases, 2009, 7(03): 156-157.
Article	Yuan,2009	Luojia Village, Sichuan Province	ELISA	2008	＞6	985	0	194.Yuan Wenfu. Epidemiological Sampling Survey of Schistosomiasis in Zhaojue County in 2008 [J]. Journal of Parasitic Disease and Infectious Diseases, 2009, 7(03): 156-157.
Article	Yuan,2009	Yaozhan Village, Sichuan Province	ELISA	2008	＞6	1174	77	194.Yuan Wenfu. Epidemiological Sampling Survey of Schistosomiasis in Zhaojue County in 2008 [J]. Journal of Parasitic Disease and Infectious Diseases, 2009, 7(03): 156-157.
Article	Zhang,2009	Qili Village, Jiangsu Province	COPT	2003		1428	145	195.Zhang Cheng, Yang Weiping, Zhang Shiqing, et al. Investigation of Schistosomiasis in Resettlement and Town Construction Areas in Pingyuan, Anhui Province [J]. Journal of Tropical Diseases and Parasitology, 2009, 7(02): 99-100.
Article	Zhang,2009	Sizhou Village, Anhui Province	IHA	2005		136	9	195.Zhang Cheng, Yang Weiping, Zhang Shiqing, et al. Investigation of Schistosomiasis in Resettlement and Town Construction Areas in Pingyuan, Anhui Province [J]. Journal of Tropical Diseases and Parasitology, 2009, 7(02): 99-100.
Article	Zhang,2009	Lianshan Village, Anhui Province	IHA	2005		271	22	195.Zhang Cheng, Yang Weiping, Zhang Shiqing, et al. Investigation of Schistosomiasis in Resettlement and Town Construction Areas in Pingyuan, Anhui Province [J]. Journal of Tropical Diseases and Parasitology, 2009, 7(02): 99-100.
Article	Zhang,2009	Meilin Village, Anhui Province	IHA	2005		209	19	195.Zhang Cheng, Yang Weiping, Zhang Shiqing, et al. Investigation of Schistosomiasis in Resettlement and Town Construction Areas in Pingyuan, Anhui Province [J]. Journal of Tropical Diseases and Parasitology, 2009, 7(02): 99-100.
Article	Zhang,2009	Huangzhou Village, Anhui Province	IHA	2005		621	24	195.Zhang Cheng, Yang Weiping, Zhang Shiqing, et al. Investigation of Schistosomiasis in Resettlement and Town Construction Areas in Pingyuan, Anhui Province [J]. Journal of Tropical Diseases and Parasitology, 2009, 7(02): 99-100.
Article	Zhang,2009	Mabanxu Village, Anhui Province	IHA	2005		433	20	195.Zhang Cheng, Yang Weiping, Zhang Shiqing, et al. Investigation of Schistosomiasis in Resettlement and Town Construction Areas in Pingyuan, Anhui Province [J]. Journal of Tropical Diseases and Parasitology, 2009, 7(02): 99-100.
Article	Zhang,2009	Shangsanhaoxu Village, Anhui Province	IHA	2005		124	8	195.Zhang Cheng, Yang Weiping, Zhang Shiqing, et al. Investigation of Schistosomiasis in Resettlement and Town Construction Areas in Pingyuan, Anhui Province [J]. Journal of Tropical Diseases and Parasitology, 2009, 7(02): 99-100.
Article	Zhang,2009	Taokou Village, Anhui Province	IHA	2005		407	6	195.Zhang Cheng, Yang Weiping, Zhang Shiqing, et al. Investigation of Schistosomiasis in Resettlement and Town Construction Areas in Pingyuan, Anhui Province [J]. Journal of Tropical Diseases and Parasitology, 2009, 7(02): 99-100.
Article	Zhang,2009	Dongjiang Village, Jiangsu Province	COPT	2008		2102	125	195.Zhang Cheng, Yang Weiping, Zhang Shiqing, et al. Investigation of Schistosomiasis in Resettlement and Town Construction Areas in Pingyuan, Anhui Province [J]. Journal of Tropical Diseases and Parasitology, 2009, 7(02): 99-100.
Article	Zhang,2009	Shengli Village, Yunnan Province	IHA	2008		2092	138	195.Zhang Cheng, Yang Weiping, Zhang Shiqing, et al. Investigation of Schistosomiasis in Resettlement and Town Construction Areas in Pingyuan, Anhui Province [J]. Journal of Tropical Diseases and Parasitology, 2009, 7(02): 99-100.
Article	Zhong,2009	Changbei Community, Jiangxi Province	IHA	2008	＞6	420	112	196.Zhong Zijing, Zeng Xiaojun, Jiang Weisheng, et al. Serological Epidemiology Investigation of Schistosomiasis in Residents Along Poyang Lake [J]. Experimental and Laboratory Medicine, 2009, 27(2): 141-142.
Article	Zhou,2009	Datianba Village, Sichuan Province	IHA	2004	＞6	692	345	197.Zhou Anling, Fan Yonglong, Zou Jian, et al. Analysis of Schistosomiasis Surveillance Results in Datianba Village, Zhongjiang County from 2004 to 2008 [J]. Journal of Parasitic Disease and Infectious Diseases, 2009, 7(04): 200-202.
Article	Zhou,2009	Datianba Village, Sichuan Province	IHA	2005	＞6	661	60	197.Zhou Anling, Fan Yonglong, Zou Jian, et al. Analysis of Schistosomiasis Surveillance Results in Datianba Village, Zhongjiang County from 2004 to 2008 [J]. Journal of Parasitic Disease and Infectious Diseases, 2009, 7(04): 200-202.
Article	Zhou,2009	Datianba Village, Sichuan Province	IHA	2006	＞6	622	54	197.Zhou Anling, Fan Yonglong, Zou Jian, et al. Analysis of Schistosomiasis Surveillance Results in Datianba Village, Zhongjiang County from 2004 to 2008 [J]. Journal of Parasitic Disease and Infectious Diseases, 2009, 7(04): 200-202.
Article	Zhou,2009	Datianba Village, Sichuan Province	IHA	2007	＞6	622	56	197.Zhou Anling, Fan Yonglong, Zou Jian, et al. Analysis of Schistosomiasis Surveillance Results in Datianba Village, Zhongjiang County from 2004 to 2008 [J]. Journal of Parasitic Disease and Infectious Diseases, 2009, 7(04): 200-202.
Article	Zhou,2009	Shengjing Village, Jiangsu Province	IHA	2008	＞6	1066	5	198.Zhou Weien. Schistosomiasis Surveillance in Provincial Surveillance Sites in Changshu City in 2008 [J]. Occupation and Health, 2009, 25(15): 1628-1629.
Article	Zhou,2009	Datianba Village, Sichuan Province	IHA	2008	＞6	584	59	197.Zhou Anling, Fan Yonglong, Zou Jian, et al. Analysis of Schistosomiasis Surveillance Results in Datianba Village, Zhongjiang County from 2004 to 2008 [J]. Journal of Parasitic Disease and Infectious Diseases, 2009, 7(04): 200-202.
Article	Zhu,2009	Xianglu Village, Hubei Province	IHA	2005	＞6	896	285	199.Zhu Hong, Cai Shunxiang, Huang Xibao, et al. Preliminary Effectiveness of Schistosomiasis Comprehensive Control Strategy Focused on Infection Source Control in Hubei Province [J]. Chinese Journal of Schistosomiasis Control, 2009, 21(04): 267-271. DOI: 10.16250/j.32.1374.2009.04.025.
Article	Zhu,2009	Bijia Village, Hubei Province	IHA	2005	＞6	693	29	199.Zhu Hong, Cai Shunxiang, Huang Xibao, et al. Preliminary Effectiveness of Schistosomiasis Comprehensive Control Strategy Focused on Infection Source Control in Hubei Province [J]. Chinese Journal of Schistosomiasis Control, 2009, 21(04): 267-271. DOI: 10.16250/j.32.1374.2009.04.025.
Article	Zhu,2009	Zhangjiahu Village, Hubei Province	IHA	2005	＞6	1241	227	199.Zhu Hong, Cai Shunxiang, Huang Xibao, et al. Preliminary Effectiveness of Schistosomiasis Comprehensive Control Strategy Focused on Infection Source Control in Hubei Province [J]. Chinese Journal of Schistosomiasis Control, 2009, 21(04): 267-271. DOI: 10.16250/j.32.1374.2009.04.025.
Article	Zhu,2009	Fuhe Village, Hubei Province	IHA	2005	＞6	594	45	199.Zhu Hong, Cai Shunxiang, Huang Xibao, et al. Preliminary Effectiveness of Schistosomiasis Comprehensive Control Strategy Focused on Infection Source Control in Hubei Province [J]. Chinese Journal of Schistosomiasis Control, 2009, 21(04): 267-271. DOI: 10.16250/j.32.1374.2009.04.025.
Article	Zhu,2009	Jiepai Village, Hubei Province	IHA	2005	＞6	1004	218	199.Zhu Hong, Cai Shunxiang, Huang Xibao, et al. Preliminary Effectiveness of Schistosomiasis Comprehensive Control Strategy Focused on Infection Source Control in Hubei Province [J]. Chinese Journal of Schistosomiasis Control, 2009, 21(04): 267-271. DOI: 10.16250/j.32.1374.2009.04.025.
Article	Zhu,2009	Caiwuliao Village, Hubei Province	IHA	2005	＞6	973	32	199.Zhu Hong, Cai Shunxiang, Huang Xibao, et al. Preliminary Effectiveness of Schistosomiasis Comprehensive Control Strategy Focused on Infection Source Control in Hubei Province [J]. Chinese Journal of Schistosomiasis Control, 2009, 21(04): 267-271. DOI: 10.16250/j.32.1374.2009.04.025.
Article	Zhu,2009	Malingkan Village, Hubei Province	IHA	2005	＞6	438	32	199.Zhu Hong, Cai Shunxiang, Huang Xibao, et al. Preliminary Effectiveness of Schistosomiasis Comprehensive Control Strategy Focused on Infection Source Control in Hubei Province [J]. Chinese Journal of Schistosomiasis Control, 2009, 21(04): 267-271. DOI: 10.16250/j.32.1374.2009.04.025.
Article	Zhu,2009	Yaoqilao Village, Hubei Province	IHA	2005	＞6	892	125	199.Zhu Hong, Cai Shunxiang, Huang Xibao, et al. Preliminary Effectiveness of Schistosomiasis Comprehensive Control Strategy Focused on Infection Source Control in Hubei Province [J]. Chinese Journal of Schistosomiasis Control, 2009, 21(04): 267-271. DOI: 10.16250/j.32.1374.2009.04.025.
Article	Zhu,2009	Qiyuan Village, Hubei Province	IHA	2005	＞6	732	191	199.Zhu Hong, Cai Shunxiang, Huang Xibao, et al. Preliminary Effectiveness of Schistosomiasis Comprehensive Control Strategy Focused on Infection Source Control in Hubei Province [J]. Chinese Journal of Schistosomiasis Control, 2009, 21(04): 267-271. DOI: 10.16250/j.32.1374.2009.04.025.
Article	Zhu,2009	Yangjing Village, Hubei Province	IHA	2005	＞6	1036	234	199.Zhu Hong, Cai Shunxiang, Huang Xibao, et al. Preliminary Effectiveness of Schistosomiasis Comprehensive Control Strategy Focused on Infection Source Control in Hubei Province [J]. Chinese Journal of Schistosomiasis Control, 2009, 21(04): 267-271. DOI: 10.16250/j.32.1374.2009.04.025.
Article	Zhu,2009	Wujiayuan Village, Hubei Province	IHA	2005	＞6	630	91	199.Zhu Hong, Cai Shunxiang, Huang Xibao, et al. Preliminary Effectiveness of Schistosomiasis Comprehensive Control Strategy Focused on Infection Source Control in Hubei Province [J]. Chinese Journal of Schistosomiasis Control, 2009, 21(04): 267-271. DOI: 10.16250/j.32.1374.2009.04.025.
Article	Zhu,2009	Machuan Village, Hubei Province	IHA	2005	＞6	605	107	199.Zhu Hong, Cai Shunxiang, Huang Xibao, et al. Preliminary Effectiveness of Schistosomiasis Comprehensive Control Strategy Focused on Infection Source Control in Hubei Province [J]. Chinese Journal of Schistosomiasis Control, 2009, 21(04): 267-271. DOI: 10.16250/j.32.1374.2009.04.025.
Article	Zhu,2009	Tengziqiao Village, Hubei Province	IHA	2005	＞6	845	42	199.Zhu Hong, Cai Shunxiang, Huang Xibao, et al. Preliminary Effectiveness of Schistosomiasis Comprehensive Control Strategy Focused on Infection Source Control in Hubei Province [J]. Chinese Journal of Schistosomiasis Control, 2009, 21(04): 267-271. DOI: 10.16250/j.32.1374.2009.04.025.
Article	Zhu,2009	Qianfeng Village, Hubei Province	IHA	2005	＞6	829	40	199.Zhu Hong, Cai Shunxiang, Huang Xibao, et al. Preliminary Effectiveness of Schistosomiasis Comprehensive Control Strategy Focused on Infection Source Control in Hubei Province [J]. Chinese Journal of Schistosomiasis Control, 2009, 21(04): 267-271. DOI: 10.16250/j.32.1374.2009.04.025.
Article	Zhu,2009	Xinhu Village, Hubei Province	IHA	2005	＞6	592	175	199.Zhu Hong, Cai Shunxiang, Huang Xibao, et al. Preliminary Effectiveness of Schistosomiasis Comprehensive Control Strategy Focused on Infection Source Control in Hubei Province [J]. Chinese Journal of Schistosomiasis Control, 2009, 21(04): 267-271. DOI: 10.16250/j.32.1374.2009.04.025.
Article	Zhu,2009	Xianglu Village, Hubei Province	IHA	2006	＞6	851	143	199.Zhu Hong, Cai Shunxiang, Huang Xibao, et al. Preliminary Effectiveness of Schistosomiasis Comprehensive Control Strategy Focused on Infection Source Control in Hubei Province [J]. Chinese Journal of Schistosomiasis Control, 2009, 21(04): 267-271. DOI: 10.16250/j.32.1374.2009.04.025.
Article	Zhu,2009	Bijia Village, Hubei Province	IHA	2006	＞6	526	30	199.Zhu Hong, Cai Shunxiang, Huang Xibao, et al. Preliminary Effectiveness of Schistosomiasis Comprehensive Control Strategy Focused on Infection Source Control in Hubei Province [J]. Chinese Journal of Schistosomiasis Control, 2009, 21(04): 267-271. DOI: 10.16250/j.32.1374.2009.04.025.
Article	Zhu,2009	Zhangjiahu Village, Hubei Province	IHA	2006	＞6	1026	153	199.Zhu Hong, Cai Shunxiang, Huang Xibao, et al. Preliminary Effectiveness of Schistosomiasis Comprehensive Control Strategy Focused on Infection Source Control in Hubei Province [J]. Chinese Journal of Schistosomiasis Control, 2009, 21(04): 267-271. DOI: 10.16250/j.32.1374.2009.04.025.
Article	Zhu,2009	Fuhe Village, Hubei Province	IHA	2006	＞6	604	142	199.Zhu Hong, Cai Shunxiang, Huang Xibao, et al. Preliminary Effectiveness of Schistosomiasis Comprehensive Control Strategy Focused on Infection Source Control in Hubei Province [J]. Chinese Journal of Schistosomiasis Control, 2009, 21(04): 267-271. DOI: 10.16250/j.32.1374.2009.04.025.
Article	Zhu,2009	Jiepai Village, Hubei Province	IHA	2006	＞6	760	85	199.Zhu Hong, Cai Shunxiang, Huang Xibao, et al. Preliminary Effectiveness of Schistosomiasis Comprehensive Control Strategy Focused on Infection Source Control in Hubei Province [J]. Chinese Journal of Schistosomiasis Control, 2009, 21(04): 267-271. DOI: 10.16250/j.32.1374.2009.04.025.
Article	Zhu,2009	Shuifu Village, Hubei Province	IHA	2006	＞5	1389	196	199.Zhu Hong, Cai Shunxiang, Huang Xibao, et al. Preliminary Effectiveness of Schistosomiasis Comprehensive Control Strategy Focused on Infection Source Control in Hubei Province [J]. Chinese Journal of Schistosomiasis Control, 2009, 21(04): 267-271. DOI: 10.16250/j.32.1374.2009.04.025.
Article	Zhu,2009	Caiwuliao Village, Hubei Province	IHA	2006	＞6	1025	40	199.Zhu Hong, Cai Shunxiang, Huang Xibao, et al. Preliminary Effectiveness of Schistosomiasis Comprehensive Control Strategy Focused on Infection Source Control in Hubei Province [J]. Chinese Journal of Schistosomiasis Control, 2009, 21(04): 267-271. DOI: 10.16250/j.32.1374.2009.04.025.
Article	Zhu,2009	Malingkan Village, Hubei Province	IHA	2006	＞6	436	50	199.Zhu Hong, Cai Shunxiang, Huang Xibao, et al. Preliminary Effectiveness of Schistosomiasis Comprehensive Control Strategy Focused on Infection Source Control in Hubei Province [J]. Chinese Journal of Schistosomiasis Control, 2009, 21(04): 267-271. DOI: 10.16250/j.32.1374.2009.04.025.
Article	Zhu,2009	Yaoqilao Village, Hubei Province	IHA	2006	＞6	686	79	199.Zhu Hong, Cai Shunxiang, Huang Xibao, et al. Preliminary Effectiveness of Schistosomiasis Comprehensive Control Strategy Focused on Infection Source Control in Hubei Province [J]. Chinese Journal of Schistosomiasis Control, 2009, 21(04): 267-271. DOI: 10.16250/j.32.1374.2009.04.025.
Article	Zhu,2009	Qiyuan Village, Hubei Province	IHA	2006	＞6	895	106	199.Zhu Hong, Cai Shunxiang, Huang Xibao, et al. Preliminary Effectiveness of Schistosomiasis Comprehensive Control Strategy Focused on Infection Source Control in Hubei Province [J]. Chinese Journal of Schistosomiasis Control, 2009, 21(04): 267-271. DOI: 10.16250/j.32.1374.2009.04.025.
Article	Zhu,2009	Yangjing Village, Hubei Province	IHA	2006	＞6	948	63	199.Zhu Hong, Cai Shunxiang, Huang Xibao, et al. Preliminary Effectiveness of Schistosomiasis Comprehensive Control Strategy Focused on Infection Source Control in Hubei Province [J]. Chinese Journal of Schistosomiasis Control, 2009, 21(04): 267-271. DOI: 10.16250/j.32.1374.2009.04.025.
Article	Zhu,2009	Wujiayuan Village, Hubei Province	IHA	2006	＞6	573	87	199.Zhu Hong, Cai Shunxiang, Huang Xibao, et al. Preliminary Effectiveness of Schistosomiasis Comprehensive Control Strategy Focused on Infection Source Control in Hubei Province [J]. Chinese Journal of Schistosomiasis Control, 2009, 21(04): 267-271. DOI: 10.16250/j.32.1374.2009.04.025.
Article	Zhu,2009	Machuan Village, Hubei Province	IHA	2006	＞6	589	104	199.Zhu Hong, Cai Shunxiang, Huang Xibao, et al. Preliminary Effectiveness of Schistosomiasis Comprehensive Control Strategy Focused on Infection Source Control in Hubei Province [J]. Chinese Journal of Schistosomiasis Control, 2009, 21(04): 267-271. DOI: 10.16250/j.32.1374.2009.04.025.
Article	Zhu,2009	Tengziqiao Village, Hubei Province	IHA	2006	＞6	725	22	199.Zhu Hong, Cai Shunxiang, Huang Xibao, et al. Preliminary Effectiveness of Schistosomiasis Comprehensive Control Strategy Focused on Infection Source Control in Hubei Province [J]. Chinese Journal of Schistosomiasis Control, 2009, 21(04): 267-271. DOI: 10.16250/j.32.1374.2009.04.025.
Article	Zhu,2009	Qianfeng Village, Hubei Province	IHA	2006	＞6	773	37	199.Zhu Hong, Cai Shunxiang, Huang Xibao, et al. Preliminary Effectiveness of Schistosomiasis Comprehensive Control Strategy Focused on Infection Source Control in Hubei Province [J]. Chinese Journal of Schistosomiasis Control, 2009, 21(04): 267-271. DOI: 10.16250/j.32.1374.2009.04.025.
Article	Zhu,2009	Baota Village, Hubei Province	IHA	2006	＞5	2059	473	199.Zhu Hong, Cai Shunxiang, Huang Xibao, et al. Preliminary Effectiveness of Schistosomiasis Comprehensive Control Strategy Focused on Infection Source Control in Hubei Province [J]. Chinese Journal of Schistosomiasis Control, 2009, 21(04): 267-271. DOI: 10.16250/j.32.1374.2009.04.025.
Article	Zhu,2009	Dukou Village, Hubei Province	IHA	2006	＞5	1306	481	199.Zhu Hong, Cai Shunxiang, Huang Xibao, et al. Preliminary Effectiveness of Schistosomiasis Comprehensive Control Strategy Focused on Infection Source Control in Hubei Province [J]. Chinese Journal of Schistosomiasis Control, 2009, 21(04): 267-271. DOI: 10.16250/j.32.1374.2009.04.025.
Article	Zhu,2009	Nancheng Village, Hubei Province	IHA	2006	＞5	1081	307	199.Zhu Hong, Cai Shunxiang, Huang Xibao, et al. Preliminary Effectiveness of Schistosomiasis Comprehensive Control Strategy Focused on Infection Source Control in Hubei Province [J]. Chinese Journal of Schistosomiasis Control, 2009, 21(04): 267-271. DOI: 10.16250/j.32.1374.2009.04.025.
Article	Zhu,2009	Xinhu Village, Hubei Province	IHA	2006	＞6	405	149	199.Zhu Hong, Cai Shunxiang, Huang Xibao, et al. Preliminary Effectiveness of Schistosomiasis Comprehensive Control Strategy Focused on Infection Source Control in Hubei Province [J]. Chinese Journal of Schistosomiasis Control, 2009, 21(04): 267-271. DOI: 10.16250/j.32.1374.2009.04.025.
Article	Zhu,2009	Liutian Village, Anhui Province	IHA	2007	＞6	596	101	199.Zhu Hong, Cai Shunxiang, Huang Xibao, et al. Preliminary Effectiveness of Schistosomiasis Comprehensive Control Strategy Focused on Infection Source Control in Hubei Province [J]. Chinese Journal of Schistosomiasis Control, 2009, 21(04): 267-271. DOI: 10.16250/j.32.1374.2009.04.025.
Article	Zhu,2009	Tangxi Village, Anhui Province	IHA	2007	＞6	723	107	200.Zhu Qin, Ou Neng. Effectiveness of Schistosomiasis Control in Hilly Endemic Villages in Tangxi Town, Guichi District, Anhui Province [J]. Journal of Parasitic Disease and Infectious Diseases, 2009, 7(03): 162-163.
Article	Zhu,2009	Haozhou Village, Hubei Province	IHA	2007	＞5	596	185	200.Zhu Qin, Ou Neng. Effectiveness of Schistosomiasis Control in Hilly Endemic Villages in Tangxi Town, Guichi District, Anhui Province [J]. Journal of Parasitic Disease and Infectious Diseases, 2009, 7(03): 162-163.
Article	Zhu,2009	Shima Village, Hubei Province	IHA	2007	＞5	627	194	199.Zhu Hong, Cai Shunxiang, Huang Xibao, et al. Preliminary Effectiveness of Schistosomiasis Comprehensive Control Strategy Focused on Infection Source Control in Hubei Province [J]. Chinese Journal of Schistosomiasis Control, 2009, 21(04): 267-271. DOI: 10.16250/j.32.1374.2009.04.025.
Article	Zhu,2009	Huangtun Village, Hubei Province	IHA	2007	＞5	779	126	199.Zhu Hong, Cai Shunxiang, Huang Xibao, et al. Preliminary Effectiveness of Schistosomiasis Comprehensive Control Strategy Focused on Infection Source Control in Hubei Province [J]. Chinese Journal of Schistosomiasis Control, 2009, 21(04): 267-271. DOI: 10.16250/j.32.1374.2009.04.025.
Article	Zhu,2009	Liuyuan Village, Hubei Province	IHA	2007	＞5	641	240	199.Zhu Hong, Cai Shunxiang, Huang Xibao, et al. Preliminary Effectiveness of Schistosomiasis Comprehensive Control Strategy Focused on Infection Source Control in Hubei Province [J]. Chinese Journal of Schistosomiasis Control, 2009, 21(04): 267-271. DOI: 10.16250/j.32.1374.2009.04.025.
Article	Zhu,2009	Liutian Village, Anhui Province	IHA	2008	＞6	530	33	200.Zhu Qin, Ou Neng. Effectiveness of Schistosomiasis Control in Hilly Endemic Villages in Tangxi Town, Guichi District, Anhui Province [J]. Journal of Parasitic Disease and Infectious Diseases, 2009, 7(03): 162-163.
Article	Zhu,2009	Tangxi Village, Anhui Province	IHA	2008	＞6	594	103	200.Zhu Qin, Ou Neng. Effectiveness of Schistosomiasis Control in Hilly Endemic Villages in Tangxi Town, Guichi District, Anhui Province [J]. Journal of Parasitic Disease and Infectious Diseases, 2009, 7(03): 162-163.
Article	Zhu,2009	Haozhou Village, Hubei Province	IHA	2008	＞5	509	113	199.Zhu Hong, Cai Shunxiang, Huang Xibao, et al. Preliminary Effectiveness of Schistosomiasis Comprehensive Control Strategy Focused on Infection Source Control in Hubei Province [J]. Chinese Journal of Schistosomiasis Control, 2009, 21(04): 267-271. DOI: 10.16250/j.32.1374.2009.04.025.
Article	Zhu,2009	Shuifu Village, Hubei Province	IHA	2008	＞5	1072	221	199.Zhu Hong, Cai Shunxiang, Huang Xibao, et al. Preliminary Effectiveness of Schistosomiasis Comprehensive Control Strategy Focused on Infection Source Control in Hubei Province [J]. Chinese Journal of Schistosomiasis Control, 2009, 21(04): 267-271. DOI: 10.16250/j.32.1374.2009.04.025.
Article	Zhu,2009	Shima Village, Hubei Province	IHA	2008	＞5	596	95	199.Zhu Hong, Cai Shunxiang, Huang Xibao, et al. Preliminary Effectiveness of Schistosomiasis Comprehensive Control Strategy Focused on Infection Source Control in Hubei Province [J]. Chinese Journal of Schistosomiasis Control, 2009, 21(04): 267-271. DOI: 10.16250/j.32.1374.2009.04.025.
Article	Zhu,2009	Huangtun Village, Hubei Province	IHA	2008	＞5	1103	130	199.Zhu Hong, Cai Shunxiang, Huang Xibao, et al. Preliminary Effectiveness of Schistosomiasis Comprehensive Control Strategy Focused on Infection Source Control in Hubei Province [J]. Chinese Journal of Schistosomiasis Control, 2009, 21(04): 267-271. DOI: 10.16250/j.32.1374.2009.04.025.
Article	Zhu,2009	Liuyuan Village, Hubei Province	IHA	2008	＞5	481	138	199.Zhu Hong, Cai Shunxiang, Huang Xibao, et al. Preliminary Effectiveness of Schistosomiasis Comprehensive Control Strategy Focused on Infection Source Control in Hubei Province [J]. Chinese Journal of Schistosomiasis Control, 2009, 21(04): 267-271. DOI: 10.16250/j.32.1374.2009.04.025.
Article	Zhu,2009	Baota Village, Hubei Province	IHA	2008	＞5	1319	157	199.Zhu Hong, Cai Shunxiang, Huang Xibao, et al. Preliminary Effectiveness of Schistosomiasis Comprehensive Control Strategy Focused on Infection Source Control in Hubei Province [J]. Chinese Journal of Schistosomiasis Control, 2009, 21(04): 267-271. DOI: 10.16250/j.32.1374.2009.04.025.
Article	Zhu,2009	Dukou Village, Hubei Province	IHA	2008	＞5	988	163	199.Zhu Hong, Cai Shunxiang, Huang Xibao, et al. Preliminary Effectiveness of Schistosomiasis Comprehensive Control Strategy Focused on Infection Source Control in Hubei Province [J]. Chinese Journal of Schistosomiasis Control, 2009, 21(04): 267-271. DOI: 10.16250/j.32.1374.2009.04.025.
Article	Zhu,2009	Nancheng Village, Hubei Province	IHA	2008	＞5	890	195	199.Zhu Hong, Cai Shunxiang, Huang Xibao, et al. Preliminary Effectiveness of Schistosomiasis Comprehensive Control Strategy Focused on Infection Source Control in Hubei Province [J]. Chinese Journal of Schistosomiasis Control, 2009, 21(04): 267-271. DOI: 10.16250/j.32.1374.2009.04.025.
Article	Zhu,2009	Zhuxi Village, Jiangxi Province	IHA	2008	＞6	597	113	199.Zhu Hong, Cai Shunxiang, Huang Xibao, et al. Preliminary Effectiveness of Schistosomiasis Comprehensive Control Strategy Focused on Infection Source Control in Hubei Province [J]. Chinese Journal of Schistosomiasis Control, 2009, 21(04): 267-271. DOI: 10.16250/j.32.1374.2009.04.025.
Article	Chen,2010	Shuijing Village, Yunnan Province	IHA	2002	＞6	1005	334	201.Chen Lizhang. Investigation Results of Schistosomiasis in Villages with Different Levels of Endemicity [J]. Chinese Journal of Pathogenic Biology, 2010, 05(6): 479.
Article	Chen,2010	Siwei Village, Yunnan Province	IHA	2002	＞6	1110	41	201.Chen Lizhang. Investigation Results of Schistosomiasis in Villages with Different Levels of Endemicity [J]. Chinese Journal of Pathogenic Biology, 2010, 05(6): 479.
Article	Chen,2010	Xingang Village, Hunan Province	IHA	2008	＞6	759	80	201.Chen Lizhang. Investigation Results of Schistosomiasis in Villages with Different Levels of Endemicity [J]. Chinese Journal of Pathogenic Biology, 2010, 05(6): 479.
Article	He,2010	Dingjiaguai Village, Hunan Province	IHA	2005	＞6	597	244	202.He Weijun, Zhou Yingcai, Xiao Junwen, et al. Schistosomiasis Surveillance Report in Dingjiaguai Village, Hanshou County, Hunan Province, from 2005 to 2009 [J]. Journal of Practical Preventive Medicine, 2010, 17(02): 283-285.
Article	He,2010	Dingjiaguai Village, Hunan Province	IHA	2006	＞6	603	164	202.He Weijun, Zhou Yingcai, Xiao Junwen, et al. Schistosomiasis Surveillance Report in Dingjiaguai Village, Hanshou County, Hunan Province, from 2005 to 2009 [J]. Journal of Practical Preventive Medicine, 2010, 17(02): 283-285.
Article	He,2010	Dingjiaguai Village, Hunan Province	IHA	2007	＞6	562	117	202.He Weijun, Zhou Yingcai, Xiao Junwen, et al. Schistosomiasis Surveillance Report in Dingjiaguai Village, Hanshou County, Hunan Province, from 2005 to 2009 [J]. Journal of Practical Preventive Medicine, 2010, 17(02): 283-285.
Article	He,2010	Dingjiaguai Village, Hunan Province	IHA	2008	＞6	553	88	202.He Weijun, Zhou Yingcai, Xiao Junwen, et al. Schistosomiasis Surveillance Report in Dingjiaguai Village, Hanshou County, Hunan Province, from 2005 to 2009 [J]. Journal of Practical Preventive Medicine, 2010, 17(02): 283-285.
Article	He,2010	Dingjiaguai Village, Hunan Province	IHA	2009	＞6	567	83	202.He Weijun, Zhou Yingcai, Xiao Junwen, et al. Schistosomiasis Surveillance Report in Dingjiaguai Village, Hanshou County, Hunan Province, from 2005 to 2009 [J]. Journal of Practical Preventive Medicine, 2010, 17(02): 283-285.
Article	Li,2010	Xinhe Village, Sichuan Province	IHA	2005	＞6	725	162	203.Li Mingsan, Yuan Jia, Liu Shixiang, et al. Analysis of Schistosomiasis Surveillance in Dechang County from 2005 to 2009 [J]. Journal of Parasitic Disease and Infectious Diseases, 2010, 8(04): 195-197.
Article	Li,2010	Xinhe Village, Sichuan Province	IHA	2006	＞6	505	59	203.Li Mingsan, Yuan Jia, Liu Shixiang, et al. Analysis of Schistosomiasis Surveillance in Dechang County from 2005 to 2009 [J]. Journal of Parasitic Disease and Infectious Diseases, 2010, 8(04): 195-197.
Article	Li,2010	Xinhe Village, Sichuan Province	IHA	2007	＞6	538	27	203.Li Mingsan, Yuan Jia, Liu Shixiang, et al. Analysis of Schistosomiasis Surveillance in Dechang County from 2005 to 2009 [J]. Journal of Parasitic Disease and Infectious Diseases, 2010, 8(04): 195-197.
Article	Li,2010	Xinhe Village, Sichuan Province	IHA	2008	＞6	559	42	203.Li Mingsan, Yuan Jia, Liu Shixiang, et al. Analysis of Schistosomiasis Surveillance in Dechang County from 2005 to 2009 [J]. Journal of Parasitic Disease and Infectious Diseases, 2010, 8(04): 195-197.
Article	Li,2010	Xinhe Village, Sichuan Province	IHA	2009	＞6	681	38	203.Li Mingsan, Yuan Jia, Liu Shixiang, et al. Analysis of Schistosomiasis Surveillance in Dechang County from 2005 to 2009 [J]. Journal of Parasitic Disease and Infectious Diseases, 2010, 8(04): 195-197.
Article	Lin,2010	Guanmiao Village, Hubei Province	IHA	2006	＞6	2210	326	204.Lin Yilan. Analysis and Trend Prediction of Schistosomiasis in Qianjiang City [D]. Huazhong University of Science and Technology, 2010.
Article	Lin,2010	Huajiahu Village, Hubei Province	IHA	2006	＞6	872	286	204.Lin Yilan. Analysis and Trend Prediction of Schistosomiasis in Qianjiang City [D]. Huazhong University of Science and Technology, 2010.
Article	Lin,2010	Sanhe Village, Hubei Province	IHA	2006	＞6	754	150	204.Lin Yilan. Analysis and Trend Prediction of Schistosomiasis in Qianjiang City [D]. Huazhong University of Science and Technology, 2010.
Article	Lin,2010	Wujiayuan Village, Hubei Province	IHA	2006	＞6	576	87	204.Lin Yilan. Analysis and Trend Prediction of Schistosomiasis in Qianjiang City [D]. Huazhong University of Science and Technology, 2010.
Article	Lin,2010	Guanmiao Village, Hubei Province	IHA	2007	＞6	2023	261	204.Lin Yilan. Analysis and Trend Prediction of Schistosomiasis in Qianjiang City [D]. Huazhong University of Science and Technology, 2010.
Article	Lin,2010	Huajiahu Village, Hubei Province	IHA	2007	＞6	765	216	204.Lin Yilan. Analysis and Trend Prediction of Schistosomiasis in Qianjiang City [D]. Huazhong University of Science and Technology, 2010.
Article	Lin,2010	Sanhe Village, Hubei Province	IHA	2007	＞6	756	163	204.Lin Yilan. Analysis and Trend Prediction of Schistosomiasis in Qianjiang City [D]. Huazhong University of Science and Technology, 2010.
Article	Lin,2010	Wujiayuan Village, Hubei Province	IHA	2007	＞6	542	69	204.Lin Yilan. Analysis and Trend Prediction of Schistosomiasis in Qianjiang City [D]. Huazhong University of Science and Technology, 2010.
Article	Lin,2010	Guanmiao Village, Hubei Province	IHA	2008	＞6	2172	259	204.Lin Yilan. Analysis and Trend Prediction of Schistosomiasis in Qianjiang City [D]. Huazhong University of Science and Technology, 2010.
Article	Lin,2010	Huajiahu Village, Hubei Province	IHA	2008	＞6	776	199	204.Lin Yilan. Analysis and Trend Prediction of Schistosomiasis in Qianjiang City [D]. Huazhong University of Science and Technology, 2010.
Article	Lin,2010	Sanhe Village, Hubei Province	IHA	2008	＞6	718	135	204.Lin Yilan. Analysis and Trend Prediction of Schistosomiasis in Qianjiang City [D]. Huazhong University of Science and Technology, 2010.
Article	Lin,2010	Wujiayuan Village, Hubei Province	IHA	2008	＞6	559	47	204.Lin Yilan. Analysis and Trend Prediction of Schistosomiasis in Qianjiang City [D]. Huazhong University of Science and Technology, 2010.
Article	Lin,2010	Wujiayuan Village, Hubei Province	IHA	2008	＞6	559	47	204.Lin Yilan. Analysis and Trend Prediction of Schistosomiasis in Qianjiang City [D]. Huazhong University of Science and Technology, 2010.
Article	Lin,2010	Jingtou Village, Jiangxi Province	Other	2009		927	307	205.Lin Dandan, Xu Jing, Liu Hongyun, et al. Field Application Analysis of Schistosoma japonicum Antibody Detection Kits in the Poyang Lake Area [J]. Chinese Journal of Parasitology and Parasitic Diseases, 2010, 28(6): 439-443.
Article	Lin,2010	Jingtou Village, Jiangxi Province	Other	2009		927	358	205.Lin Dandan, Xu Jing, Liu Hongyun, et al. Field Application Analysis of Schistosoma japonicum Antibody Detection Kits in the Poyang Lake Area [J]. Chinese Journal of Parasitology and Parasitic Diseases, 2010, 28(6): 439-443.
Article	Lin,2010	Jingtou Village, Jiangxi Province	Other	2009		927	383	205.Lin Dandan, Xu Jing, Liu Hongyun, et al. Field Application Analysis of Schistosoma japonicum Antibody Detection Kits in the Poyang Lake Area [J]. Chinese Journal of Parasitology and Parasitic Diseases, 2010, 28(6): 439-443.
Article	Lin,2010	Jingtou Village, Jiangxi Province	Other	2009		927	465	205.Lin Dandan, Xu Jing, Liu Hongyun, et al. Field Application Analysis of Schistosoma japonicum Antibody Detection Kits in the Poyang Lake Area [J]. Chinese Journal of Parasitology and Parasitic Diseases, 2010, 28(6): 439-443.
Article	Lin,2010	Jingtou Village, Jiangxi Province	Other	2009		927	476	205.Lin Dandan, Xu Jing, Liu Hongyun, et al. Field Application Analysis of Schistosoma japonicum Antibody Detection Kits in the Poyang Lake Area [J]. Chinese Journal of Parasitology and Parasitic Diseases, 2010, 28(6): 439-443.
Article	Lin,2010	Caohui Village, Jiangxi Province	Other	2009		883	369	205.Lin Dandan, Xu Jing, Liu Hongyun, et al. Field Application Analysis of Schistosoma japonicum Antibody Detection Kits in the Poyang Lake Area [J]. Chinese Journal of Parasitology and Parasitic Diseases, 2010, 28(6): 439-443.
Article	Lin,2010	Caohui Village, Jiangxi Province	Other	2009		883	434	205.Lin Dandan, Xu Jing, Liu Hongyun, et al. Field Application Analysis of Schistosoma japonicum Antibody Detection Kits in the Poyang Lake Area [J]. Chinese Journal of Parasitology and Parasitic Diseases, 2010, 28(6): 439-443.
Article	Lin,2010	Caohui Village, Jiangxi Province	Other	2009		883	475	205.Lin Dandan, Xu Jing, Liu Hongyun, et al. Field Application Analysis of Schistosoma japonicum Antibody Detection Kits in the Poyang Lake Area [J]. Chinese Journal of Parasitology and Parasitic Diseases, 2010, 28(6): 439-443.
Article	Lin,2010	Caohui Village, Jiangxi Province	Other	2009		883	503	205.Lin Dandan, Xu Jing, Liu Hongyun, et al. Field Application Analysis of Schistosoma japonicum Antibody Detection Kits in the Poyang Lake Area [J]. Chinese Journal of Parasitology and Parasitic Diseases, 2010, 28(6): 439-443.
Article	Lin,2010	Caohui Village, Jiangxi Province	Other	2009		883	504	205.Lin Dandan, Xu Jing, Liu Hongyun, et al. Field Application Analysis of Schistosoma japonicum Antibody Detection Kits in the Poyang Lake Area [J]. Chinese Journal of Parasitology and Parasitic Diseases, 2010, 28(6): 439-443.
Article	Lin,2010	Xinhua Village, Jiangxi Province	Other	2009		922	166	205.Lin Dandan, Xu Jing, Liu Hongyun, et al. Field Application Analysis of Schistosoma japonicum Antibody Detection Kits in the Poyang Lake Area [J]. Chinese Journal of Parasitology and Parasitic Diseases, 2010, 28(6): 439-443.
Article	Lin,2010	Xinhua Village, Jiangxi Province	Other	2009		922	350	205.Lin Dandan, Xu Jing, Liu Hongyun, et al. Field Application Analysis of Schistosoma japonicum Antibody Detection Kits in the Poyang Lake Area [J]. Chinese Journal of Parasitology and Parasitic Diseases, 2010, 28(6): 439-443.
Article	Lin,2010	Xinhua Village, Jiangxi Province	Other	2009		922	355	205.Lin Dandan, Xu Jing, Liu Hongyun, et al. Field Application Analysis of Schistosoma japonicum Antibody Detection Kits in the Poyang Lake Area [J]. Chinese Journal of Parasitology and Parasitic Diseases, 2010, 28(6): 439-443.
Article	Lin,2010	Xinhua Village, Jiangxi Province	Other	2009		922	358	205.Lin Dandan, Xu Jing, Liu Hongyun, et al. Field Application Analysis of Schistosoma japonicum Antibody Detection Kits in the Poyang Lake Area [J]. Chinese Journal of Parasitology and Parasitic Diseases, 2010, 28(6): 439-443.
Article	Lin,2010	Xinhua Village, Jiangxi Province	Other	2009		922	424	205.Lin Dandan, Xu Jing, Liu Hongyun, et al. Field Application Analysis of Schistosoma japonicum Antibody Detection Kits in the Poyang Lake Area [J]. Chinese Journal of Parasitology and Parasitic Diseases, 2010, 28(6): 439-443.
Article	Liu,2010	Fengjiawan Village, Hunan Province	IHA	2002	＞6	523	183	206.Liu Zongchuan, He Hongbin, Wang Zhixin, et al. Effectiveness of Fencing and Grazing Ban on Schistosomiasis Control in the Dongting Lake Area [J]. Chinese Journal of Schistosomiasis Control, 2010, 22(05): 459-463. DOI: 10.16250/j.32.1374.2010.05.011.
Article	Liu,2010	Fengjiawan Village, Hunan Province	IHA	2003	＞6	458	171	206.Liu Zongchuan, He Hongbin, Wang Zhixin, et al. Effectiveness of Fencing and Grazing Ban on Schistosomiasis Control in the Dongting Lake Area [J]. Chinese Journal of Schistosomiasis Control, 2010, 22(05): 459-463. DOI: 10.16250/j.32.1374.2010.05.011.
Article	Liu,2010	Fengjiawan Village, Hunan Province	IHA	2004	＞6	237	78	206.Liu Zongchuan, He Hongbin, Wang Zhixin, et al. Effectiveness of Fencing and Grazing Ban on Schistosomiasis Control in the Dongting Lake Area [J]. Chinese Journal of Schistosomiasis Control, 2010, 22(05): 459-463. DOI: 10.16250/j.32.1374.2010.05.011.
Article	Liu,2010	Fengjiawan Village, Hunan Province	IHA	2005	＞6	61	24	206.Liu Zongchuan, He Hongbin, Wang Zhixin, et al. Effectiveness of Fencing and Grazing Ban on Schistosomiasis Control in the Dongting Lake Area [J]. Chinese Journal of Schistosomiasis Control, 2010, 22(05): 459-463. DOI: 10.16250/j.32.1374.2010.05.011.
Article	Liu,2010	Fengjiawan Village, Hunan Province	IHA	2006	＞6	61	14	206.Liu Zongchuan, He Hongbin, Wang Zhixin, et al. Effectiveness of Fencing and Grazing Ban on Schistosomiasis Control in the Dongting Lake Area [J]. Chinese Journal of Schistosomiasis Control, 2010, 22(05): 459-463. DOI: 10.16250/j.32.1374.2010.05.011.
Article	Liu,2010	Fengjiawan Village, Hunan Province	IHA	2007	＞6	62	12	206.Liu Zongchuan, He Hongbin, Wang Zhixin, et al. Effectiveness of Fencing and Grazing Ban on Schistosomiasis Control in the Dongting Lake Area [J]. Chinese Journal of Schistosomiasis Control, 2010, 22(05): 459-463. DOI: 10.16250/j.32.1374.2010.05.011.
Article	Liu,2010	Fengjiawan Village, Hunan Province	IHA	2008	＞6	603	89	206.Liu Zongchuan, He Hongbin, Wang Zhixin, et al. Effectiveness of Fencing and Grazing Ban on Schistosomiasis Control in the Dongting Lake Area [J]. Chinese Journal of Schistosomiasis Control, 2010, 22(05): 459-463. DOI: 10.16250/j.32.1374.2010.05.011.
Article	Liu,2010	Fengjiawan Village, Hunan Province	IHA	2009	＞6	584	87	206.Liu Zongchuan, He Hongbin, Wang Zhixin, et al. Effectiveness of Fencing and Grazing Ban on Schistosomiasis Control in the Dongting Lake Area [J]. Chinese Journal of Schistosomiasis Control, 2010, 22(05): 459-463. DOI: 10.16250/j.32.1374.2010.05.011.
Article	Mao,2010	Shimen Village, Sichuan Province	IHA	2007	＞6	350	115	207.Mao Yong, Zhong Bo, Yang Yu, et al. Analysis of Schistosomiasis Water Control Results in Meishan and Guanghan Cities, Sichuan Province, from 2007 to 2008 [J]. Journal of Parasitic Disease and Infectious Diseases, 2010, 8(1): 22-26.
Article	Mao,2010	Maqiao Village, Sichuan Province	IHA	2007	＞6	319	82	207.Mao Yong, Zhong Bo, Yang Yu, et al. Analysis of Schistosomiasis Water Control Results in Meishan and Guanghan Cities, Sichuan Province, from 2007 to 2008 [J]. Journal of Parasitic Disease and Infectious Diseases, 2010, 8(1): 22-26.
Article	Shao,2010	Rangchang Village, Zhejiang Province	IHA	2008		493	8	208.Shao Fengyao, Zhang Lanjin. Surveillance Report of Provincial Schistosomiasis Surveillance Sites in Wucheng District from 2008 to 2009 [C]//: 10th East China Epidemiology Academic Conference and 20th Anniversary of East China Epidemiology Academic Conference, Hefei, China, 2010.
Article	Shao,2010	Rangchang Village, Zhejiang Province	IHA	2009		489	2	208.Shao Fengyao, Zhang Lanjin. Surveillance Report of Provincial Schistosomiasis Surveillance Sites in Wucheng District from 2008 to 2009 [C]//: 10th East China Epidemiology Academic Conference and 20th Anniversary of East China Epidemiology Academic Conference, Hefei, China, 2010.
Article	Tan,2010	Yanghe Village, Yunnan Province	IHA	2009	＞6	1751	121	209.Tan Zefen, Shi Jimei, Li Wen. Schistosomiasis Surveillance Report in Yanghe Village, Yongsheng County, Yunnan Province, in 2009 [J]. Chinese Journal of Pathogenic Biology, 2010, 05(11).
Article	Xu,2010	Huangshan Village, Anhui Province	IHA	2005	＞6	667	281	210.Xu Ning, Hong Yijian, Yang Nianbao. Schistosomiasis Surveillance Report in Huangshan Village, Huaining County, Anhui Province, from 2005 to 2009 [J]. Journal of Tropical Diseases and Parasitology, 2010, 8(02): 99-100.
Article	Xu,2010	Huangshan Village, Anhui Province	IHA	2006	＞6	1069	257	210.Xu Ning, Hong Yijian, Yang Nianbao. Schistosomiasis Surveillance Report in Huangshan Village, Huaining County, Anhui Province, from 2005 to 2009 [J]. Journal of Tropical Diseases and Parasitology, 2010, 8(02): 99-100.
Article	Xu,2010	Huangshan Village, Anhui Province	IHA	2007	＞6	695	179	210.Xu Ning, Hong Yijian, Yang Nianbao. Schistosomiasis Surveillance Report in Huangshan Village, Huaining County, Anhui Province, from 2005 to 2009 [J]. Journal of Tropical Diseases and Parasitology, 2010, 8(02): 99-100.
Article	Xu,2010	Huangshan Village, Anhui Province	IHA	2007	＞6	695	179	210.Xu Ning, Hong Yijian, Yang Nianbao. Schistosomiasis Surveillance Report in Huangshan Village, Huaining County, Anhui Province, from 2005 to 2009 [J]. Journal of Tropical Diseases and Parasitology, 2010, 8(02): 99-100.
Article	Xu,2010	Huangshan Village, Anhui Province	IHA	2008	＞6	662	106	210.Xu Ning, Hong Yijian, Yang Nianbao. Schistosomiasis Surveillance Report in Huangshan Village, Huaining County, Anhui Province, from 2005 to 2009 [J]. Journal of Tropical Diseases and Parasitology, 2010, 8(02): 99-100.
Article	Xu,2010	Huangshan Village, Anhui Province	IHA	2009	＞6	419	123	210.Xu Ning, Hong Yijian, Yang Nianbao. Schistosomiasis Surveillance Report in Huangshan Village, Huaining County, Anhui Province, from 2005 to 2009 [J]. Journal of Tropical Diseases and Parasitology, 2010, 8(02): 99-100.
Article	Yan,2010	Xinzhou Village, Jiangsu Province	IHA	2005	＞6	947	111	211.Yan Ming, Zhou Yun, Zhang Biao, et al. National Schistosomiasis Surveillance in Jiangning District, Nanjing City, from 2005 to 2009 [J]. Chinese Journal of Schistosomiasis Control, 2010, 22(06): 586-590. DOI: 10.16250/j.32.1374.2010.06.022.
Article	Yan,2010	Gufo Village, Sichuan Province	IHA	2005	＞6	601	46	211.Yan Ming, Zhou Yun, Zhang Biao, et al. National Schistosomiasis Surveillance in Jiangning District, Nanjing City, from 2005 to 2009 [J]. Chinese Journal of Schistosomiasis Control, 2010, 22(06): 586-590. DOI: 10.16250/j.32.1374.2010.06.022.
Article	Yan,2010	Lianjiang Village, Sichuan Province	IHA	2005	＞6	578	43	211.Yan Ming, Zhou Yun, Zhang Biao, et al. National Schistosomiasis Surveillance in Jiangning District, Nanjing City, from 2005 to 2009 [J]. Chinese Journal of Schistosomiasis Control, 2010, 22(06): 586-590. DOI: 10.16250/j.32.1374.2010.06.022.
Article	Yan,2010	Datianba Village, Sichuan Province	IHA	2005	＞6	629	62	211.Yan Ming, Zhou Yun, Zhang Biao, et al. National Schistosomiasis Surveillance in Jiangning District, Nanjing City, from 2005 to 2009 [J]. Chinese Journal of Schistosomiasis Control, 2010, 22(06): 586-590. DOI: 10.16250/j.32.1374.2010.06.022.
Article	Yan,2010	Xinhe Village, Sichuan Province	IHA	2005	＞6	551	151	211.Yan Ming, Zhou Yun, Zhang Biao, et al. National Schistosomiasis Surveillance in Jiangning District, Nanjing City, from 2005 to 2009 [J]. Chinese Journal of Schistosomiasis Control, 2010, 22(06): 586-590. DOI: 10.16250/j.32.1374.2010.06.022.
Article	Yan,2010	Xinnong Village, Sichuan Province	IHA	2005	＞6	778	205	211.Yan Ming, Zhou Yun, Zhang Biao, et al. National Schistosomiasis Surveillance in Jiangning District, Nanjing City, from 2005 to 2009 [J]. Chinese Journal of Schistosomiasis Control, 2010, 22(06): 586-590. DOI: 10.16250/j.32.1374.2010.06.022.
Article	Yan,2010	Guihua Village, Sichuan Province	IHA	2005	＞6	598	133	211.Yan Ming, Zhou Yun, Zhang Biao, et al. National Schistosomiasis Surveillance in Jiangning District, Nanjing City, from 2005 to 2009 [J]. Chinese Journal of Schistosomiasis Control, 2010, 22(06): 586-590. DOI: 10.16250/j.32.1374.2010.06.022.
Article	Yan,2010	Yili Village, Sichuan Province	IHA	2005	＞6	557	246	211.Yan Ming, Zhou Yun, Zhang Biao, et al. National Schistosomiasis Surveillance in Jiangning District, Nanjing City, from 2005 to 2009 [J]. Chinese Journal of Schistosomiasis Control, 2010, 22(06): 586-590. DOI: 10.16250/j.32.1374.2010.06.022.
Article	Yan,2010	Zhiqi Village, Sichuan Province	IHA	2005	＞6	561	90	211.Yan Ming, Zhou Yun, Zhang Biao, et al. National Schistosomiasis Surveillance in Jiangning District, Nanjing City, from 2005 to 2009 [J]. Chinese Journal of Schistosomiasis Control, 2010, 22(06): 586-590. DOI: 10.16250/j.32.1374.2010.06.022.
Article	Yan,2010	Shuangfengping Village, Sichuan Province	IHA	2005	＞6	681	98	211.Yan Ming, Zhou Yun, Zhang Biao, et al. National Schistosomiasis Surveillance in Jiangning District, Nanjing City, from 2005 to 2009 [J]. Chinese Journal of Schistosomiasis Control, 2010, 22(06): 586-590. DOI: 10.16250/j.32.1374.2010.06.022.
Article	Yan,2010	Gufo Village, Sichuan Province	IHA	2006	＞6	549	23	211.Yan Ming, Zhou Yun, Zhang Biao, et al. National Schistosomiasis Surveillance in Jiangning District, Nanjing City, from 2005 to 2009 [J]. Chinese Journal of Schistosomiasis Control, 2010, 22(06): 586-590. DOI: 10.16250/j.32.1374.2010.06.022.
Article	Yan,2010	Lianjiang Village, Sichuan Province	IHA	2006	＞6	649	57	211.Yan Ming, Zhou Yun, Zhang Biao, et al. National Schistosomiasis Surveillance in Jiangning District, Nanjing City, from 2005 to 2009 [J]. Chinese Journal of Schistosomiasis Control, 2010, 22(06): 586-590. DOI: 10.16250/j.32.1374.2010.06.022.
Article	Yan,2010	Datianba Village, Sichuan Province	IHA	2006	＞6	622	54	211.Yan Ming, Zhou Yun, Zhang Biao, et al. National Schistosomiasis Surveillance in Jiangning District, Nanjing City, from 2005 to 2009 [J]. Chinese Journal of Schistosomiasis Control, 2010, 22(06): 586-590. DOI: 10.16250/j.32.1374.2010.06.022.
Article	Yan,2010	Xinnong Village, Sichuan Province	IHA	2006	＞6	779	128	211.Yan Ming, Zhou Yun, Zhang Biao, et al. National Schistosomiasis Surveillance in Jiangning District, Nanjing City, from 2005 to 2009 [J]. Chinese Journal of Schistosomiasis Control, 2010, 22(06): 586-590. DOI: 10.16250/j.32.1374.2010.06.022.
Article	Yan,2010	Guihua Village, Sichuan Province	IHA	2006	＞6	603	125	211.Yan Ming, Zhou Yun, Zhang Biao, et al. National Schistosomiasis Surveillance in Jiangning District, Nanjing City, from 2005 to 2009 [J]. Chinese Journal of Schistosomiasis Control, 2010, 22(06): 586-590. DOI: 10.16250/j.32.1374.2010.06.022.
Article	Yan,2010	Yili Village, Sichuan Province	IHA	2006	＞6	511	60	211.Yan Ming, Zhou Yun, Zhang Biao, et al. National Schistosomiasis Surveillance in Jiangning District, Nanjing City, from 2005 to 2009 [J]. Chinese Journal of Schistosomiasis Control, 2010, 22(06): 586-590. DOI: 10.16250/j.32.1374.2010.06.022.
Article	Yan,2010	Zhiqi Village, Sichuan Province	IHA	2006	＞6	513	71	211.Yan Ming, Zhou Yun, Zhang Biao, et al. National Schistosomiasis Surveillance in Jiangning District, Nanjing City, from 2005 to 2009 [J]. Chinese Journal of Schistosomiasis Control, 2010, 22(06): 586-590. DOI: 10.16250/j.32.1374.2010.06.022.
Article	Yan,2010	Shuangfengping Village, Sichuan Province	IHA	2006	＞6	639	77	211.Yan Ming, Zhou Yun, Zhang Biao, et al. National Schistosomiasis Surveillance in Jiangning District, Nanjing City, from 2005 to 2009 [J]. Chinese Journal of Schistosomiasis Control, 2010, 22(06): 586-590. DOI: 10.16250/j.32.1374.2010.06.022.
Article	Yan,2010	Xinzhou Village, Jiangsu Province	IHA	2007	＞6	766	82	211.Yan Ming, Zhou Yun, Zhang Biao, et al. National Schistosomiasis Surveillance in Jiangning District, Nanjing City, from 2005 to 2009 [J]. Chinese Journal of Schistosomiasis Control, 2010, 22(06): 586-590. DOI: 10.16250/j.32.1374.2010.06.022.
Article	Yan,2010	Gufo Village, Sichuan Province	IHA	2007	＞6	626	41	211.Yan Ming, Zhou Yun, Zhang Biao, et al. National Schistosomiasis Surveillance in Jiangning District, Nanjing City, from 2005 to 2009 [J]. Chinese Journal of Schistosomiasis Control, 2010, 22(06): 586-590. DOI: 10.16250/j.32.1374.2010.06.022.
Article	Yan,2010	Lianjiang Village, Sichuan Province	IHA	2007	＞6	605	47	211.Yan Ming, Zhou Yun, Zhang Biao, et al. National Schistosomiasis Surveillance in Jiangning District, Nanjing City, from 2005 to 2009 [J]. Chinese Journal of Schistosomiasis Control, 2010, 22(06): 586-590. DOI: 10.16250/j.32.1374.2010.06.022.
Article	Yan,2010	Datianba Village, Sichuan Province	IHA	2007	＞6	622	56	211.Yan Ming, Zhou Yun, Zhang Biao, et al. National Schistosomiasis Surveillance in Jiangning District, Nanjing City, from 2005 to 2009 [J]. Chinese Journal of Schistosomiasis Control, 2010, 22(06): 586-590. DOI: 10.16250/j.32.1374.2010.06.022.
Article	Yan,2010	Xinnong Village, Sichuan Province	IHA	2007	＞6	739	97	211.Yan Ming, Zhou Yun, Zhang Biao, et al. National Schistosomiasis Surveillance in Jiangning District, Nanjing City, from 2005 to 2009 [J]. Chinese Journal of Schistosomiasis Control, 2010, 22(06): 586-590. DOI: 10.16250/j.32.1374.2010.06.022.
Article	Yan,2010	Guihua Village, Sichuan Province	IHA	2007	＞6	631	112	211.Yan Ming, Zhou Yun, Zhang Biao, et al. National Schistosomiasis Surveillance in Jiangning District, Nanjing City, from 2005 to 2009 [J]. Chinese Journal of Schistosomiasis Control, 2010, 22(06): 586-590. DOI: 10.16250/j.32.1374.2010.06.022.
Article	Yan,2010	Yili Village, Sichuan Province	IHA	2007	＞6	508	199	211.Yan Ming, Zhou Yun, Zhang Biao, et al. National Schistosomiasis Surveillance in Jiangning District, Nanjing City, from 2005 to 2009 [J]. Chinese Journal of Schistosomiasis Control, 2010, 22(06): 586-590. DOI: 10.16250/j.32.1374.2010.06.022.
Article	Yan,2010	Zhiqi Village, Sichuan Province	IHA	2007	＞6	514	28	211.Yan Ming, Zhou Yun, Zhang Biao, et al. National Schistosomiasis Surveillance in Jiangning District, Nanjing City, from 2005 to 2009 [J]. Chinese Journal of Schistosomiasis Control, 2010, 22(06): 586-590. DOI: 10.16250/j.32.1374.2010.06.022.
Article	Yan,2010	Shuangfengping Village, Sichuan Province	IHA	2007	＞6	599	70	211.Yan Ming, Zhou Yun, Zhang Biao, et al. National Schistosomiasis Surveillance in Jiangning District, Nanjing City, from 2005 to 2009 [J]. Chinese Journal of Schistosomiasis Control, 2010, 22(06): 586-590. DOI: 10.16250/j.32.1374.2010.06.022.
Article	Yan,2010	Xinzhou Village, Jiangsu Province	IHA	2008	＞6	858	51	211.Yan Ming, Zhou Yun, Zhang Biao, et al. National Schistosomiasis Surveillance in Jiangning District, Nanjing City, from 2005 to 2009 [J]. Chinese Journal of Schistosomiasis Control, 2010, 22(06): 586-590. DOI: 10.16250/j.32.1374.2010.06.022.
Article	Yan,2010	Gufo Village, Sichuan Province	IHA	2008	＞6	730	31	211.Yan Ming, Zhou Yun, Zhang Biao, et al. National Schistosomiasis Surveillance in Jiangning District, Nanjing City, from 2005 to 2009 [J]. Chinese Journal of Schistosomiasis Control, 2010, 22(06): 586-590. DOI: 10.16250/j.32.1374.2010.06.022.
Article	Yan,2010	Lianjiang Village, Sichuan Province	IHA	2008	＞6	645	31	211.Yan Ming, Zhou Yun, Zhang Biao, et al. National Schistosomiasis Surveillance in Jiangning District, Nanjing City, from 2005 to 2009 [J]. Chinese Journal of Schistosomiasis Control, 2010, 22(06): 586-590. DOI: 10.16250/j.32.1374.2010.06.022.
Article	Yan,2010	Datianba Village, Sichuan Province	IHA	2008	＞6	584	59	211.Yan Ming, Zhou Yun, Zhang Biao, et al. National Schistosomiasis Surveillance in Jiangning District, Nanjing City, from 2005 to 2009 [J]. Chinese Journal of Schistosomiasis Control, 2010, 22(06): 586-590. DOI: 10.16250/j.32.1374.2010.06.022.
Article	Yan,2010	Xinnong Village, Sichuan Province	IHA	2008	＞6	722	61	211.Yan Ming, Zhou Yun, Zhang Biao, et al. National Schistosomiasis Surveillance in Jiangning District, Nanjing City, from 2005 to 2009 [J]. Chinese Journal of Schistosomiasis Control, 2010, 22(06): 586-590. DOI: 10.16250/j.32.1374.2010.06.022.
Article	Yan,2010	Guihua Village, Sichuan Province	IHA	2008	＞6	615	98	211.Yan Ming, Zhou Yun, Zhang Biao, et al. National Schistosomiasis Surveillance in Jiangning District, Nanjing City, from 2005 to 2009 [J]. Chinese Journal of Schistosomiasis Control, 2010, 22(06): 586-590. DOI: 10.16250/j.32.1374.2010.06.022.
Article	Yan,2010	Yili Village, Sichuan Province	IHA	2008	＞6	526	109	211.Yan Ming, Zhou Yun, Zhang Biao, et al. National Schistosomiasis Surveillance in Jiangning District, Nanjing City, from 2005 to 2009 [J]. Chinese Journal of Schistosomiasis Control, 2010, 22(06): 586-590. DOI: 10.16250/j.32.1374.2010.06.022.
Article	Yan,2010	Zhiqi Village, Sichuan Province	IHA	2008	＞6	511	17	211.Yan Ming, Zhou Yun, Zhang Biao, et al. National Schistosomiasis Surveillance in Jiangning District, Nanjing City, from 2005 to 2009 [J]. Chinese Journal of Schistosomiasis Control, 2010, 22(06): 586-590. DOI: 10.16250/j.32.1374.2010.06.022.
Article	Yan,2010	Shuangfengping Village, Sichuan Province	IHA	2008	＞6	607	88	211.Yan Ming, Zhou Yun, Zhang Biao, et al. National Schistosomiasis Surveillance in Jiangning District, Nanjing City, from 2005 to 2009 [J]. Chinese Journal of Schistosomiasis Control, 2010, 22(06): 586-590. DOI: 10.16250/j.32.1374.2010.06.022.
Article	Yan,2010	Xinzhou Village, Jiangsu Province	IHA	2009	＞6	785	45	211.Yan Ming, Zhou Yun, Zhang Biao, et al. National Schistosomiasis Surveillance in Jiangning District, Nanjing City, from 2005 to 2009 [J]. Chinese Journal of Schistosomiasis Control, 2010, 22(06): 586-590. DOI: 10.16250/j.32.1374.2010.06.022.
Article	Yan,2010	Gufo Village, Sichuan Province	IHA	2009	＞6	743	25	211.Yan Ming, Zhou Yun, Zhang Biao, et al. National Schistosomiasis Surveillance in Jiangning District, Nanjing City, from 2005 to 2009 [J]. Chinese Journal of Schistosomiasis Control, 2010, 22(06): 586-590. DOI: 10.16250/j.32.1374.2010.06.022.
Article	Yan,2010	Lianjiang Village, Sichuan Province	IHA	2009	＞6	510	19	211.Yan Ming, Zhou Yun, Zhang Biao, et al. National Schistosomiasis Surveillance in Jiangning District, Nanjing City, from 2005 to 2009 [J]. Chinese Journal of Schistosomiasis Control, 2010, 22(06): 586-590. DOI: 10.16250/j.32.1374.2010.06.022.
Article	Yan,2010	Datianba Village, Sichuan Province	IHA	2009	＞6	576	61	211.Yan Ming, Zhou Yun, Zhang Biao, et al. National Schistosomiasis Surveillance in Jiangning District, Nanjing City, from 2005 to 2009 [J]. Chinese Journal of Schistosomiasis Control, 2010, 22(06): 586-590. DOI: 10.16250/j.32.1374.2010.06.022.
Article	Yan,2010	Xinnong Village, Sichuan Province	IHA	2009	＞6	670	42	211.Yan Ming, Zhou Yun, Zhang Biao, et al. National Schistosomiasis Surveillance in Jiangning District, Nanjing City, from 2005 to 2009 [J]. Chinese Journal of Schistosomiasis Control, 2010, 22(06): 586-590. DOI: 10.16250/j.32.1374.2010.06.022.
Article	Yan,2010	Guihua Village, Sichuan Province	IHA	2009	＞6	601	92	211.Yan Ming, Zhou Yun, Zhang Biao, et al. National Schistosomiasis Surveillance in Jiangning District, Nanjing City, from 2005 to 2009 [J]. Chinese Journal of Schistosomiasis Control, 2010, 22(06): 586-590. DOI: 10.16250/j.32.1374.2010.06.022.
Article	Yan,2010	Yili Village, Sichuan Province	IHA	2009	＞6	535	36	211.Yan Ming, Zhou Yun, Zhang Biao, et al. National Schistosomiasis Surveillance in Jiangning District, Nanjing City, from 2005 to 2009 [J]. Chinese Journal of Schistosomiasis Control, 2010, 22(06): 586-590. DOI: 10.16250/j.32.1374.2010.06.022.
Article	Yan,2010	Zhiqi Village, Sichuan Province	IHA	2009	＞6	505	20	211.Yan Ming, Zhou Yun, Zhang Biao, et al. National Schistosomiasis Surveillance in Jiangning District, Nanjing City, from 2005 to 2009 [J]. Chinese Journal of Schistosomiasis Control, 2010, 22(06): 586-590. DOI: 10.16250/j.32.1374.2010.06.022.
Article	Yan,2010	Shuangfengping Village, Sichuan Province	IHA	2009	＞6	512	46	211.Yan Ming, Zhou Yun, Zhang Biao, et al. National Schistosomiasis Surveillance in Jiangning District, Nanjing City, from 2005 to 2009 [J]. Chinese Journal of Schistosomiasis Control, 2010, 22(06): 586-590. DOI: 10.16250/j.32.1374.2010.06.022.
Article	Yan,2010	Shuangfengping Village, Sichuan Province	IHA	2009	＞6	512	46	211.Yan Ming, Zhou Yun, Zhang Biao, et al. National Schistosomiasis Surveillance in Jiangning District, Nanjing City, from 2005 to 2009 [J]. Chinese Journal of Schistosomiasis Control, 2010, 22(06): 586-590. DOI: 10.16250/j.32.1374.2010.06.022.
Article	Yin,2010	Fengyi Village, Anhui Province	IHA	1997		3003	286	212.Yin Xiaomei, Wang Zhenli, Wang Qizhi, et al. Schistosomiasis Surveillance After the Breach of Dikes During the Yangtze River Floods [J]. Journal of Tropical Diseases and Parasitology, 2010, 8(4): 192-194, 206. DOI: 10.3969/j.issn.1672-2302.2010.04.002.
Article	Yin,2010	Fengyi Village, Anhui Province	IHA	1998		1982	324	212.Yin Xiaomei, Wang Zhenli, Wang Qizhi, et al. Schistosomiasis Surveillance After the Breach of Dikes During the Yangtze River Floods [J]. Journal of Tropical Diseases and Parasitology, 2010, 8(4): 192-194, 206. DOI: 10.3969/j.issn.1672-2302.2010.04.002.
Article	Yin,2010	Fengyi Village, Anhui Province	IHA	1999		1875	593	212.Yin Xiaomei, Wang Zhenli, Wang Qizhi, et al. Schistosomiasis Surveillance After the Breach of Dikes During the Yangtze River Floods [J]. Journal of Tropical Diseases and Parasitology, 2010, 8(4): 192-194, 206. DOI: 10.3969/j.issn.1672-2302.2010.04.002.
Article	Yin,2010	Fengyi Village, Anhui Province	IHA	2001		1800	370	212.Yin Xiaomei, Wang Zhenli, Wang Qizhi, et al. Schistosomiasis Surveillance After the Breach of Dikes During the Yangtze River Floods [J]. Journal of Tropical Diseases and Parasitology, 2010, 8(4): 192-194, 206. DOI: 10.3969/j.issn.1672-2302.2010.04.002.
Article	Yin,2010	Fengyi Village, Anhui Province	IHA	2002		1571	106	212.Yin Xiaomei, Wang Zhenli, Wang Qizhi, et al. Schistosomiasis Surveillance After the Breach of Dikes During the Yangtze River Floods [J]. Journal of Tropical Diseases and Parasitology, 2010, 8(4): 192-194, 206. DOI: 10.3969/j.issn.1672-2302.2010.04.002.
Article	Yin,2010	Xiyi Village, Anhui Province	IHA	2003		1427	205	212.Yin Xiaomei, Wang Zhenli, Wang Qizhi, et al. Schistosomiasis Surveillance After the Breach of Dikes During the Yangtze River Floods [J]. Journal of Tropical Diseases and Parasitology, 2010, 8(4): 192-194, 206. DOI: 10.3969/j.issn.1672-2302.2010.04.002.
Article	Yin,2010	Xiyi Village, Anhui Province	IHA	2004		1466	159	212.Yin Xiaomei, Wang Zhenli, Wang Qizhi, et al. Schistosomiasis Surveillance After the Breach of Dikes During the Yangtze River Floods [J]. Journal of Tropical Diseases and Parasitology, 2010, 8(4): 192-194, 206. DOI: 10.3969/j.issn.1672-2302.2010.04.002.
Article	Yin,2010	Xiyi Village, Anhui Province	IHA	2005		2403	473	212.Yin Xiaomei, Wang Zhenli, Wang Qizhi, et al. Schistosomiasis Surveillance After the Breach of Dikes During the Yangtze River Floods [J]. Journal of Tropical Diseases and Parasitology, 2010, 8(4): 192-194, 206. DOI: 10.3969/j.issn.1672-2302.2010.04.002.
Article	Yin,2010	Xiyi Village, Anhui Province	IHA	2006		1500	350	212.Yin Xiaomei, Wang Zhenli, Wang Qizhi, et al. Schistosomiasis Surveillance After the Breach of Dikes During the Yangtze River Floods [J]. Journal of Tropical Diseases and Parasitology, 2010, 8(4): 192-194, 206. DOI: 10.3969/j.issn.1672-2302.2010.04.002.
Article	Yin,2010	Xiyi Village, Anhui Province	IHA	2007		980	104	212.Yin Xiaomei, Wang Zhenli, Wang Qizhi, et al. Schistosomiasis Surveillance After the Breach of Dikes During the Yangtze River Floods [J]. Journal of Tropical Diseases and Parasitology, 2010, 8(4): 192-194, 206. DOI: 10.3969/j.issn.1672-2302.2010.04.002.
Article	Yin,2010	Xiyi Village, Anhui Province	IHA	2008		1398	175	212.Yin Xiaomei, Wang Zhenli, Wang Qizhi, et al. Schistosomiasis Surveillance After the Breach of Dikes During the Yangtze River Floods [J]. Journal of Tropical Diseases and Parasitology, 2010, 8(4): 192-194, 206. DOI: 10.3969/j.issn.1672-2302.2010.04.002.
Article	Yin,2010	Xiyi Village, Anhui Province	IHA	2009		1150	121	212.Yin Xiaomei, Wang Zhenli, Wang Qizhi, et al. Schistosomiasis Surveillance After the Breach of Dikes During the Yangtze River Floods [J]. Journal of Tropical Diseases and Parasitology, 2010, 8(4): 192-194, 206. DOI: 10.3969/j.issn.1672-2302.2010.04.002.
Article	Yu,2010	Donglin Village, Hubei Province	IHA	2009	＞6	1108	26	213.Yu Fengping, Li Xiaoming, Ma Beibei. Analysis of Schistosomiasis Surveillance Results in Provincial Surveillance Sites in Yichang City in 2009 [J]. Public Health and Preventive Medicine, 2010, 21(06): 84-86.
Article	Yu,2010	Fenghuangguan Village, Hubei Province	IHA	2009	＞6	1250	0	213.Yu Fengping, Li Xiaoming, Ma Beibei. Analysis of Schistosomiasis Surveillance Results in Provincial Surveillance Sites in Yichang City in 2009 [J]. Public Health and Preventive Medicine, 2010, 21(06): 84-86.
Article	Yu,2010	Gonglian Village, Hubei Province	IHA	2009	＞6	270	2	213.Yu Fengping, Li Xiaoming, Ma Beibei. Analysis of Schistosomiasis Surveillance Results in Provincial Surveillance Sites in Yichang City in 2009 [J]. Public Health and Preventive Medicine, 2010, 21(06): 84-86.
Article	Yu,2010	Hongguang Village, Hubei Province	IHA	2009	＞6	1421	59	213.Yu Fengping, Li Xiaoming, Ma Beibei. Analysis of Schistosomiasis Surveillance Results in Provincial Surveillance Sites in Yichang City in 2009 [J]. Public Health and Preventive Medicine, 2010, 21(06): 84-86.
Article	Yu,2010	Liangjia Village, Hubei Province	IHA	2009	＞6	880	8	213.Yu Fengping, Li Xiaoming, Ma Beibei. Analysis of Schistosomiasis Surveillance Results in Provincial Surveillance Sites in Yichang City in 2009 [J]. Public Health and Preventive Medicine, 2010, 21(06): 84-86.
Article	Yu,2010	Liulin Village, Hubei Province	IHA	2009	＞6	327	5	213.Yu Fengping, Li Xiaoming, Ma Beibei. Analysis of Schistosomiasis Surveillance Results in Provincial Surveillance Sites in Yichang City in 2009 [J]. Public Health and Preventive Medicine, 2010, 21(06): 84-86.
Article	Yu,2010	Longtai Village, Hubei Province	IHA	2009	＞6	898	40	213.Yu Fengping, Li Xiaoming, Ma Beibei. Analysis of Schistosomiasis Surveillance Results in Provincial Surveillance Sites in Yichang City in 2009 [J]. Public Health and Preventive Medicine, 2010, 21(06): 84-86.
Article	Yu,2010	Mopan Village, Hubei Province	IHA	2009	＞6	575	4	213.Yu Fengping, Li Xiaoming, Ma Beibei. Analysis of Schistosomiasis Surveillance Results in Provincial Surveillance Sites in Yichang City in 2009 [J]. Public Health and Preventive Medicine, 2010, 21(06): 84-86.
Article	Yu,2010	Rixian Village, Hubei Province	IHA	2009	＞6	778	3	213.Yu Fengping, Li Xiaoming, Ma Beibei. Analysis of Schistosomiasis Surveillance Results in Provincial Surveillance Sites in Yichang City in 2009 [J]. Public Health and Preventive Medicine, 2010, 21(06): 84-86.
Article	Yu,2010	Shuanghu Village, Hubei Province	IHA	2009	＞6	732	22	213.Yu Fengping, Li Xiaoming, Ma Beibei. Analysis of Schistosomiasis Surveillance Results in Provincial Surveillance Sites in Yichang City in 2009 [J]. Public Health and Preventive Medicine, 2010, 21(06): 84-86.
Article	Yu,2010	Yakoushan Village, Hubei Province	IHA	2009	＞6	1122	12	213.Yu Fengping, Li Xiaoming, Ma Beibei. Analysis of Schistosomiasis Surveillance Results in Provincial Surveillance Sites in Yichang City in 2009 [J]. Public Health and Preventive Medicine, 2010, 21(06): 84-86.
Article	Zhan,2010	Sanli Village, Anhui Province	IHA	2006	＞5	1162	113	214.Zhan Ti, Yao Zhenqi, Zhu Chuanming, et al. Cost-Effectiveness Analysis of a Comprehensive Schistosomiasis Control Strategy Focused on Infection Source Control [J]. Journal of Tropical Diseases and Parasitology, 2010, 8(01): 25-27.
Article	Zhan,2010	Sanli Village, Anhui Province	IHA	2008	＞5	1016	70	214.Zhan Ti, Yao Zhenqi, Zhu Chuanming, et al. Cost-Effectiveness Analysis of a Comprehensive Schistosomiasis Control Strategy Focused on Infection Source Control [J]. Journal of Tropical Diseases and Parasitology, 2010, 8(01): 25-27.
Article	Zhou,2010	Xianglushan Village, Hubei Province	IHA	2005	＞6	894	350	215.Zhou Fangcheng, Huang Suxi, Li Qunying, et al. Schistosomiasis Surveillance from 2005 to 2009 [J]. Chinese Journal of Vector Control & Disinfection, 2010, 16(4): 277-279.
Article	Zhou,2010	Xianglushan Village, Hubei Province	IHA	2006	＞6	853	143	215.Zhou Fangcheng, Huang Suxi, Li Qunying, et al. Schistosomiasis Surveillance from 2005 to 2009 [J]. Chinese Journal of Vector Control & Disinfection, 2010, 16(4): 277-279.
Article	Zhou,2010	Xianglushan Village, Hubei Province	IHA	2007	＞6	577	165	215.Zhou Fangcheng, Huang Suxi, Li Qunying, et al. Schistosomiasis Surveillance from 2005 to 2009 [J]. Chinese Journal of Vector Control & Disinfection, 2010, 16(4): 277-279.
Article	Zhou,2010	Xianglushan Village, Hubei Province	IHA	2008	＞6	486	132	215.Zhou Fangcheng, Huang Suxi, Li Qunying, et al. Schistosomiasis Surveillance from 2005 to 2009 [J]. Chinese Journal of Vector Control & Disinfection, 2010, 16(4): 277-279.
Article	Zhou,2010	Xianglushan Village, Hubei Province	IHA	2009	＞6	649	129	215.Zhou Fangcheng, Huang Suxi, Li Qunying, et al. Schistosomiasis Surveillance from 2005 to 2009 [J]. Chinese Journal of Vector Control & Disinfection, 2010, 16(4): 277-279.
Article	Zhou,2010	Xizhen Village, Sichuan Province	Other	2009	＞5	1064	55	216.Zhou Shiguo, Zhao Lianguo, Feng Zongliang, et al. Schistosomiasis Surveillance Report in Xichang City in 2009 [J]. Journal of Parasitic Disease and Infectious Diseases, 2010, 08(2): 75-77.
Article	Zhou,2010	Dabao Village, Sichuan Province	Other	2009	＞5	1709	190	216.Zhou Shiguo, Zhao Lianguo, Feng Zongliang, et al. Schistosomiasis Surveillance Report in Xichang City in 2009 [J]. Journal of Parasitic Disease and Infectious Diseases, 2010, 08(2): 75-77.
Article	Zhou,2010	Yingpan Village, Sichuan Province	Other	2009	＞5	385	24	216.Zhou Shiguo, Zhao Lianguo, Feng Zongliang, et al. Schistosomiasis Surveillance Report in Xichang City in 2009 [J]. Journal of Parasitic Disease and Infectious Diseases, 2010, 08(2): 75-77.
Article	Zhou,2010	Xiaomiao Village, Sichuan Province	Other	2009	＞5	2226	178	216.Zhou Shiguo, Zhao Lianguo, Feng Zongliang, et al. Schistosomiasis Surveillance Report in Xichang City in 2009 [J]. Journal of Parasitic Disease and Infectious Diseases, 2010, 08(2): 75-77.
Article	Zhou,2010	Dabao Village, Sichuan Province	Other	2009	＞5	1397	112	216.Zhou Shiguo, Zhao Lianguo, Feng Zongliang, et al. Schistosomiasis Surveillance Report in Xichang City in 2009 [J]. Journal of Parasitic Disease and Infectious Diseases, 2010, 08(2): 75-77.
Article	Zhou,2010	Xingfu Village, Sichuan Province	Other	2009	＞5	1541	124	216.Zhou Shiguo, Zhao Lianguo, Feng Zongliang, et al. Schistosomiasis Surveillance Report in Xichang City in 2009 [J]. Journal of Parasitic Disease and Infectious Diseases, 2010, 08(2): 75-77.
Article	Zhou,2010	Dazhong Village, Sichuan Province	Other	2009	＞5	1707	138	216.Zhou Shiguo, Zhao Lianguo, Feng Zongliang, et al. Schistosomiasis Surveillance Report in Xichang City in 2009 [J]. Journal of Parasitic Disease and Infectious Diseases, 2010, 08(2): 75-77.
Article	Zhou,2010	Madi Village, Sichuan Province	Other	2009	＞5	1233	136	216.Zhou Shiguo, Zhao Lianguo, Feng Zongliang, et al. Schistosomiasis Surveillance Report in Xichang City in 2009 [J]. Journal of Parasitic Disease and Infectious Diseases, 2010, 08(2): 75-77.
Article	Zhou,2010	Shanzui Village, Sichuan Province	Other	2009	＞5	1483	137	216.Zhou Shiguo, Zhao Lianguo, Feng Zongliang, et al. Schistosomiasis Surveillance Report in Xichang City in 2009 [J]. Journal of Parasitic Disease and Infectious Diseases, 2010, 08(2): 75-77.
Article	Zhu,2010	Baota Village, Hubei Province	Other	2009		1465	144	217.Zhu Hong, Chen Dong'e, Huang Xibao, et al. Cost-Effectiveness Evaluation of a Comprehensive Schistosomiasis Control Strategy Focused on Infection Source Control in Lake Regions [J]. Journal of Tropical Medicine, 2010, 10(08): 982-985.
Article	Zhu,2010	Dukou Village, Hubei Province	Other	2009		1100	232	217.Zhu Hong, Chen Dong'e, Huang Xibao, et al. Cost-Effectiveness Evaluation of a Comprehensive Schistosomiasis Control Strategy Focused on Infection Source Control in Lake Regions [J]. Journal of Tropical Medicine, 2010, 10(08): 982-985.
Article	Zhu,2010	Nancheng Village, Hubei Province	Other	2009		871	133	217.Zhu Hong, Chen Dong'e, Huang Xibao, et al. Cost-Effectiveness Evaluation of a Comprehensive Schistosomiasis Control Strategy Focused on Infection Source Control in Lake Regions [J]. Journal of Tropical Medicine, 2010, 10(08): 982-985.
Article	Zhu,2010	Haozhou Village, Hubei Province	Other	2009		542	82	217.Zhu Hong, Chen Dong'e, Huang Xibao, et al. Cost-Effectiveness Evaluation of a Comprehensive Schistosomiasis Control Strategy Focused on Infection Source Control in Lake Regions [J]. Journal of Tropical Medicine, 2010, 10(08): 982-985.
Article	Zhu,2010	Shuifu Village, Hubei Province	Other	2009		924	124	217.Zhu Hong, Chen Dong'e, Huang Xibao, et al. Cost-Effectiveness Evaluation of a Comprehensive Schistosomiasis Control Strategy Focused on Infection Source Control in Lake Regions [J]. Journal of Tropical Medicine, 2010, 10(08): 982-985.
Article	Zhu,2010	Xima Village, Hubei Province	Other	2009		615	165	217.Zhu Hong, Chen Dong'e, Huang Xibao, et al. Cost-Effectiveness Evaluation of a Comprehensive Schistosomiasis Control Strategy Focused on Infection Source Control in Lake Regions [J]. Journal of Tropical Medicine, 2010, 10(08): 982-985.
Article	Zhu,2010	Huangtun Village, Hubei Province	Other	2009		916	86	217.Zhu Hong, Chen Dong'e, Huang Xibao, et al. Cost-Effectiveness Evaluation of a Comprehensive Schistosomiasis Control Strategy Focused on Infection Source Control in Lake Regions [J]. Journal of Tropical Medicine, 2010, 10(08): 982-985.
Article	Zhu,2010	Liuyuan Village, Hubei Province	Other	2009		446	131	217.Zhu Hong, Chen Dong'e, Huang Xibao, et al. Cost-Effectiveness Evaluation of a Comprehensive Schistosomiasis Control Strategy Focused on Infection Source Control in Lake Regions [J]. Journal of Tropical Medicine, 2010, 10(08): 982-985.
Article	Zhu,2010	Jiaji Village, Jiangxi Province	IHA	2009	＞6	776	121	218.Zhu Minge, Huang Xinghua, Li Zisheng, et al. Schistosomiasis Surveillance Report in Jiahu Village, Yugan County, Jiangxi Province in 2009 [J]. Journal of Tropical Diseases and Parasitology, 2010, 8(02): 103-104.
Article	Zou,2010	Xinghuo Village, Anhui Province	IHA	2008	＞6	365	5	219.Zou Qingsheng, Chen Xuefeng, Du Yifang, et al. Analysis of Schistosomiasis Surveillance Results in Shitai County, Anhui Province, in 2008 [J]. Journal of Tropical Diseases and Parasitology, 2010, 8(1): 19-21. DOI: 10.3969/j.issn.1672-2302.2010.01.008.
Article	Zou,2010	Longquan Village, Anhui Province	IHA	2008	＞6	367	30	219.Zou Qingsheng, Chen Xuefeng, Du Yifang, et al. Analysis of Schistosomiasis Surveillance Results in Shitai County, Anhui Province, in 2008 [J]. Journal of Tropical Diseases and Parasitology, 2010, 8(1): 19-21. DOI: 10.3969/j.issn.1672-2302.2010.01.008.
Article	Zou,2010	Longba Village, Anhui Province	IHA	2008	＞6	577	43	219.Zou Qingsheng, Chen Xuefeng, Du Yifang, et al. Analysis of Schistosomiasis Surveillance Results in Shitai County, Anhui Province, in 2008 [J]. Journal of Tropical Diseases and Parasitology, 2010, 8(1): 19-21. DOI: 10.3969/j.issn.1672-2302.2010.01.008.
Article	Zou,2010	Yuantou Village, Anhui Province	IHA	2008	＞6	627	103	219.Zou Qingsheng, Chen Xuefeng, Du Yifang, et al. Analysis of Schistosomiasis Surveillance Results in Shitai County, Anhui Province, in 2008 [J]. Journal of Tropical Diseases and Parasitology, 2010, 8(1): 19-21. DOI: 10.3969/j.issn.1672-2302.2010.01.008.
Article	Chen,2011	Minsheng Village, Anhui Province	IHA	2000		5816	929	220.Chen Gengxin, He Zonggui, Han Shimin. Schistosomiasis Prevalence and Control Timing Among Migrant Workers in Guichi District [J]. Chinese Journal of Schistosomiasis Control, 2011, 23(2): 148-153. DOI: 10.3969/j.issn.1005-6661.2011.02.011.
Article	Chen,2011	Qianshuichong Village, Anhui Province	IHA	2001		6194	904	220.Chen Gengxin, He Zonggui, Han Shimin. Schistosomiasis Prevalence and Control Timing Among Migrant Workers in Guichi District [J]. Chinese Journal of Schistosomiasis Control, 2011, 23(2): 148-153. DOI: 10.3969/j.issn.1005-6661.2011.02.011.
Article	Chen,2011	Guifan Village, Anhui Province	IHA	2002		4026	586	220.Chen Gengxin, He Zonggui, Han Shimin. Schistosomiasis Prevalence and Control Timing Among Migrant Workers in Guichi District [J]. Chinese Journal of Schistosomiasis Control, 2011, 23(2): 148-153. DOI: 10.3969/j.issn.1005-6661.2011.02.011.
Article	Chen,2011	Jiangkou Village, Anhui Province	IHA	2003		4891	811	220.Chen Gengxin, He Zonggui, Han Shimin. Schistosomiasis Prevalence and Control Timing Among Migrant Workers in Guichi District [J]. Chinese Journal of Schistosomiasis Control, 2011, 23(2): 148-153. DOI: 10.3969/j.issn.1005-6661.2011.02.011.
Article	Chen,2011	Jiuxi Village, Anhui Province	IHA	2004		5181	965	220.Chen Gengxin, He Zonggui, Han Shimin. Schistosomiasis Prevalence and Control Timing Among Migrant Workers in Guichi District [J]. Chinese Journal of Schistosomiasis Control, 2011, 23(2): 148-153. DOI: 10.3969/j.issn.1005-6661.2011.02.011.
Article	Chen,2011	Liutian Village, Anhui Province	IHA	2005		6452	1166	220.Chen Gengxin, He Zonggui, Han Shimin. Schistosomiasis Prevalence and Control Timing Among Migrant Workers in Guichi District [J]. Chinese Journal of Schistosomiasis Control, 2011, 23(2): 148-153. DOI: 10.3969/j.issn.1005-6661.2011.02.011.
Article	Chen,2011	Eggplant Leaf Village, Yunnan Province	IHA	2005	＞6	1155	381	221.Chen Liqun, Mao Guilin, Li Xiongbin. Analysis of Schistosomiasis Control Effectiveness in Qieye Village, Eryuan County, from 2005 to 2009 [J]. Journal of Parasitic Disease and Infectious Diseases, 2011, 9(02): 90-91.
Article	Chen,2011	Minsheng Village, Anhui Province	IHA	2006		6780	1088	220.Chen Gengxin, He Zonggui, Han Shimin. Schistosomiasis Prevalence and Control Timing Among Migrant Workers in Guichi District [J]. Chinese Journal of Schistosomiasis Control, 2011, 23(2): 148-153. DOI: 10.3969/j.issn.1005-6661.2011.02.011.
Article	Chen,2011	Eggplant Leaf Village, Yunnan Province	IHA	2006	＞6	1194	299	221.Chen Liqun, Mao Guilin, Li Xiongbin. Analysis of Schistosomiasis Control Effectiveness in Qieye Village, Eryuan County, from 2005 to 2009 [J]. Journal of Parasitic Disease and Infectious Diseases, 2011, 9(02): 90-91.
Article	Chen,2011	Qianshuichong Village, Anhui Province	IHA	2007		5227	778	220.Chen Gengxin, He Zonggui, Han Shimin. Schistosomiasis Prevalence and Control Timing Among Migrant Workers in Guichi District [J]. Chinese Journal of Schistosomiasis Control, 2011, 23(2): 148-153. DOI: 10.3969/j.issn.1005-6661.2011.02.011.
Article	Chen,2011	Eggplant Leaf Village, Yunnan Province	IHA	2007	＞6	1163	212	221.Chen Liqun, Mao Guilin, Li Xiongbin. Analysis of Schistosomiasis Control Effectiveness in Qieye Village, Eryuan County, from 2005 to 2009 [J]. Journal of Parasitic Disease and Infectious Diseases, 2011, 9(02): 90-91.
Article	Chen,2011	Guifan Village, Anhui Province	IHA	2008		4793	572	220.Chen Gengxin, He Zonggui, Han Shimin. Schistosomiasis Prevalence and Control Timing Among Migrant Workers in Guichi District [J]. Chinese Journal of Schistosomiasis Control, 2011, 23(2): 148-153. DOI: 10.3969/j.issn.1005-6661.2011.02.011.
Article	Chen,2011	Eggplant Leaf Village, Yunnan Province	IHA	2008	＞6	1200	138	221.Chen Liqun, Mao Guilin, Li Xiongbin. Analysis of Schistosomiasis Control Effectiveness in Qieye Village, Eryuan County, from 2005 to 2009 [J]. Journal of Parasitic Disease and Infectious Diseases, 2011, 9(02): 90-91.
Article	Chen,2011	Jiangkou Village, Anhui Province	IHA	2009		4813	528	220.Chen Gengxin, He Zonggui, Han Shimin. Schistosomiasis Prevalence and Control Timing Among Migrant Workers in Guichi District [J]. Chinese Journal of Schistosomiasis Control, 2011, 23(2): 148-153. DOI: 10.3969/j.issn.1005-6661.2011.02.011.
Article	Chen,2011	Eggplant Leaf Village, Yunnan Province	IHA	2009	＞6	1238	128	221.Chen Liqun, Mao Guilin, Li Xiongbin. Analysis of Schistosomiasis Control Effectiveness in Qieye Village, Eryuan County, from 2005 to 2009 [J]. Journal of Parasitic Disease and Infectious Diseases, 2011, 9(02): 90-91.
Article	Dai,2011	Sanzhou Village, Jiangsu Province	IHA	2005	＞6	1041	77	222.Dai Min, Shen Xuehui, Li Yefang, et al. Schistosomiasis Surveillance in National Surveillance Sites in Dantu District, Zhenjiang City from 2005 to 2009 [J]. Chinese Journal of Schistosomiasis Control, 2011, 23(06): 619-641. DOI: 10.16250/j.32.1374.2011.06.011.
Article	Dai,2011	Sanzhou Village, Jiangsu Province	IHA	2006	＞6	986	58	222.Dai Min, Shen Xuehui, Li Yefang, et al. Schistosomiasis Surveillance in National Surveillance Sites in Dantu District, Zhenjiang City from 2005 to 2009 [J]. Chinese Journal of Schistosomiasis Control, 2011, 23(06): 619-641. DOI: 10.16250/j.32.1374.2011.06.011.
Article	Dai,2011	Sanzhou Village, Jiangsu Province	IHA	2007	＞6	931	38	222.Dai Min, Shen Xuehui, Li Yefang, et al. Schistosomiasis Surveillance in National Surveillance Sites in Dantu District, Zhenjiang City from 2005 to 2009 [J]. Chinese Journal of Schistosomiasis Control, 2011, 23(06): 619-641. DOI: 10.16250/j.32.1374.2011.06.011.
Article	Dai,2011	Sanzhou Village, Jiangsu Province	IHA	2008	＞6	903	28	222.Dai Min, Shen Xuehui, Li Yefang, et al. Schistosomiasis Surveillance in National Surveillance Sites in Dantu District, Zhenjiang City from 2005 to 2009 [J]. Chinese Journal of Schistosomiasis Control, 2011, 23(06): 619-641. DOI: 10.16250/j.32.1374.2011.06.011.
Article	Dai,2011	Sanzhou Village, Jiangsu Province	IHA	2009	＞6	769	20	222.Dai Min, Shen Xuehui, Li Yefang, et al. Schistosomiasis Surveillance in National Surveillance Sites in Dantu District, Zhenjiang City from 2005 to 2009 [J]. Chinese Journal of Schistosomiasis Control, 2011, 23(06): 619-641. DOI: 10.16250/j.32.1374.2011.06.011.
Article	Dai,2011	Lianjiang Village, Sichuan Province	IHA	2010	＞6	613	24	223.Dai Kai, Li Pan. Schistosomiasis Surveillance in Lianjiang Village, Guanghan City, Sichuan Province, in 2010 [J]. Journal of Parasitic Disease and Infectious Diseases, 2011, 09(3): 154-155.
Article	Fan,2011	Xianglu Village, Hubei Province	Other	2009		649	129	224.Fan Hongping, Liu Jianbing, Tu Zuwu, et al. Schistosomiasis Surveillance Report in National Surveillance Sites in Hubei Province from 2009 to 2010 [J]. Public Health and Preventive Medicine, 2011, 22(04): 39-42.
Article	Fan,2011	Bijia Village, Hubei Province	Other	2009		818	25	224.Fan Hongping, Liu Jianbing, Tu Zuwu, et al. Schistosomiasis Surveillance Report in National Surveillance Sites in Hubei Province from 2009 to 2010 [J]. Public Health and Preventive Medicine, 2011, 22(04): 39-42.
Article	Fan,2011	Zhangjiahu Village, Hubei Province	Other	2009		918	168	224.Fan Hongping, Liu Jianbing, Tu Zuwu, et al. Schistosomiasis Surveillance Report in National Surveillance Sites in Hubei Province from 2009 to 2010 [J]. Public Health and Preventive Medicine, 2011, 22(04): 39-42.
Article	Fan,2011	Fuhe Village, Hubei Province	Other	2009		619	63	224.Fan Hongping, Liu Jianbing, Tu Zuwu, et al. Schistosomiasis Surveillance Report in National Surveillance Sites in Hubei Province from 2009 to 2010 [J]. Public Health and Preventive Medicine, 2011, 22(04): 39-42.
Article	Fan,2011	Jiepai Village, Hubei Province	Other	2009		723	75	224.Fan Hongping, Liu Jianbing, Tu Zuwu, et al. Schistosomiasis Surveillance Report in National Surveillance Sites in Hubei Province from 2009 to 2010 [J]. Public Health and Preventive Medicine, 2011, 22(04): 39-42.
Article	Fan,2011	Caiwuliao Village, Hubei Province	Other	2009		710	30	224.Fan Hongping, Liu Jianbing, Tu Zuwu, et al. Schistosomiasis Surveillance Report in National Surveillance Sites in Hubei Province from 2009 to 2010 [J]. Public Health and Preventive Medicine, 2011, 22(04): 39-42.
Article	Fan,2011	Malingkan Village, Hubei Province	Other	2009		443	5	224.Fan Hongping, Liu Jianbing, Tu Zuwu, et al. Schistosomiasis Surveillance Report in National Surveillance Sites in Hubei Province from 2009 to 2010 [J]. Public Health and Preventive Medicine, 2011, 22(04): 39-42.
Article	Fan,2011	Yaoqilao Village, Hubei Province	Other	2009		525	36	224.Fan Hongping, Liu Jianbing, Tu Zuwu, et al. Schistosomiasis Surveillance Report in National Surveillance Sites in Hubei Province from 2009 to 2010 [J]. Public Health and Preventive Medicine, 2011, 22(04): 39-42.
Article	Fan,2011	Qiyuan Village, Hubei Province	Other	2009		745	90	224.Fan Hongping, Liu Jianbing, Tu Zuwu, et al. Schistosomiasis Surveillance Report in National Surveillance Sites in Hubei Province from 2009 to 2010 [J]. Public Health and Preventive Medicine, 2011, 22(04): 39-42.
Article	Fan,2011	Yangjing Village, Hubei Province	Other	2009		746	148	224.Fan Hongping, Liu Jianbing, Tu Zuwu, et al. Schistosomiasis Surveillance Report in National Surveillance Sites in Hubei Province from 2009 to 2010 [J]. Public Health and Preventive Medicine, 2011, 22(04): 39-42.
Article	Fan,2011	Wujiayuan Village, Hubei Province	Other	2009		501	68	224.Fan Hongping, Liu Jianbing, Tu Zuwu, et al. Schistosomiasis Surveillance Report in National Surveillance Sites in Hubei Province from 2009 to 2010 [J]. Public Health and Preventive Medicine, 2011, 22(04): 39-42.
Article	Fan,2011	Machuan Village, Hubei Province	Other	2009		636	96	224.Fan Hongping, Liu Jianbing, Tu Zuwu, et al. Schistosomiasis Surveillance Report in National Surveillance Sites in Hubei Province from 2009 to 2010 [J]. Public Health and Preventive Medicine, 2011, 22(04): 39-42.
Article	Fan,2011	Tengziqiao Village, Hubei Province	Other	2009		725	18	224.Fan Hongping, Liu Jianbing, Tu Zuwu, et al. Schistosomiasis Surveillance Report in National Surveillance Sites in Hubei Province from 2009 to 2010 [J]. Public Health and Preventive Medicine, 2011, 22(04): 39-42.
Article	Fan,2011	Qianfeng Village, Hubei Province	Other	2009		834	34	224.Fan Hongping, Liu Jianbing, Tu Zuwu, et al. Schistosomiasis Surveillance Report in National Surveillance Sites in Hubei Province from 2009 to 2010 [J]. Public Health and Preventive Medicine, 2011, 22(04): 39-42.
Article	Fan,2011	Xinhu Village, Hubei Province	Other	2009		449	152	224.Fan Hongping, Liu Jianbing, Tu Zuwu, et al. Schistosomiasis Surveillance Report in National Surveillance Sites in Hubei Province from 2009 to 2010 [J]. Public Health and Preventive Medicine, 2011, 22(04): 39-42.
Article	Fan,2011	Huangchang Village, Hubei Province	Other	2010		548	147	224.Fan Hongping, Liu Jianbing, Tu Zuwu, et al. Schistosomiasis Surveillance Report in National Surveillance Sites in Hubei Province from 2009 to 2010 [J]. Public Health and Preventive Medicine, 2011, 22(04): 39-42.
Article	Fan,2011	Tengziqiao Village, Hubei Province	Other	2010		761	20	224.Fan Hongping, Liu Jianbing, Tu Zuwu, et al. Schistosomiasis Surveillance Report in National Surveillance Sites in Hubei Province from 2009 to 2010 [J]. Public Health and Preventive Medicine, 2011, 22(04): 39-42.
Article	Feng,2011	Xinnong Village, Sichuan Province	IHA	2010	＞6	700	53	225.Feng Zongliang, Yin Hongzhi, Wang Hong, et al. Schistosomiasis Surveillance Report in Xinchun Village, Xichang City, in 2010 [J]. Journal of Parasitic Disease and Infectious Diseases, 2011, 9(04): 221-222.
Article	Gan,2011	Xinhu Village, Hubei Province	IHA	2000	＞6	879	210	226.Gan Xiumin. Research on Evaluation, Prediction, and Early Warning of Schistosomiasis Prevalence [D]. Huazhong University of Science and Technology, 2011.
Article	Gan,2011	Xinhu Village, Hubei Province	IHA	2001	＞6	831	184	226.Gan Xiumin. Research on Evaluation, Prediction, and Early Warning of Schistosomiasis Prevalence [D]. Huazhong University of Science and Technology, 2011.
Article	Gan,2011	Xinhu Village, Hubei Province	IHA	2002	＞6	759	158	226.Gan Xiumin. Research on Evaluation, Prediction, and Early Warning of Schistosomiasis Prevalence [D]. Huazhong University of Science and Technology, 2011.
Article	Gan,2011	Xinhu Village, Hubei Province	IHA	2003	＞6	635	138	226.Gan Xiumin. Research on Evaluation, Prediction, and Early Warning of Schistosomiasis Prevalence [D]. Huazhong University of Science and Technology, 2011.
Article	Gan,2011	Xinhu Village, Hubei Province	IHA	2004	＞6	678	170	226.Gan Xiumin. Research on Evaluation, Prediction, and Early Warning of Schistosomiasis Prevalence [D]. Huazhong University of Science and Technology, 2011.
Article	Gan,2011	Xinhu Village, Hubei Province	IHA	2005	＞6	592	175	226.Gan Xiumin. Research on Evaluation, Prediction, and Early Warning of Schistosomiasis Prevalence [D]. Huazhong University of Science and Technology, 2011.
Article	Gan,2011	Wujiayuan Village, Hubei Province	IHA	2005	＞6	630	91	226.Gan Xiumin. Research on Evaluation, Prediction, and Early Warning of Schistosomiasis Prevalence [D]. Huazhong University of Science and Technology, 2011.
Article	Gan,2011	Xinhu Village, Hubei Province	IHA	2006	＞6	405	149	226.Gan Xiumin. Research on Evaluation, Prediction, and Early Warning of Schistosomiasis Prevalence [D]. Huazhong University of Science and Technology, 2011.
Article	Gan,2011	Wujiayuan Village, Hubei Province	IHA	2006	＞6	576	87	226.Gan Xiumin. Research on Evaluation, Prediction, and Early Warning of Schistosomiasis Prevalence [D]. Huazhong University of Science and Technology, 2011.
Article	Gan,2011	Xinhu Village, Hubei Province	IHA	2007	＞6	420	196	226.Gan Xiumin. Research on Evaluation, Prediction, and Early Warning of Schistosomiasis Prevalence [D]. Huazhong University of Science and Technology, 2011.
Article	Gan,2011	Wujiayuan Village, Hubei Province	IHA	2007	＞6	542	69	226.Gan Xiumin. Research on Evaluation, Prediction, and Early Warning of Schistosomiasis Prevalence [D]. Huazhong University of Science and Technology, 2011.
Article	Gan,2011	Xinhu Village, Hubei Province	IHA	2008	＞6	384	98	226.Gan Xiumin. Research on Evaluation, Prediction, and Early Warning of Schistosomiasis Prevalence [D]. Huazhong University of Science and Technology, 2011.
Article	Gan,2011	Wujiayuan Village, Hubei Province	IHA	2008	＞6	559	47	226.Gan Xiumin. Research on Evaluation, Prediction, and Early Warning of Schistosomiasis Prevalence [D]. Huazhong University of Science and Technology, 2011.
Article	Gan,2011	Xinhu Village, Hubei Province	IHA	2009	＞6	449	152	226.Gan Xiumin. Research on Evaluation, Prediction, and Early Warning of Schistosomiasis Prevalence [D]. Huazhong University of Science and Technology, 2011.
Article	Gan,2011	Wujiayuan Village, Hubei Province	IHA	2009	＞6	506	58	226.Gan Xiumin. Research on Evaluation, Prediction, and Early Warning of Schistosomiasis Prevalence [D]. Huazhong University of Science and Technology, 2011.
Article	Gan,2011	Wujiayuan Village, Hubei Province	IHA	2010	＞6	513	66	226.Gan Xiumin. Research on Evaluation, Prediction, and Early Warning of Schistosomiasis Prevalence [D]. Huazhong University of Science and Technology, 2011.
Article	He,2011	Sanli Village, Anhui Province	IHA	2006	＞5	1162	113	227.He Jiachang, Zhang Shiqing, Wang Tianping, et al. Research on the Effectiveness of Comprehensive Schistosomiasis Control Measures Focused on Infection Source Control [J]. Chinese Journal of Pathogenic Biology, 2011, 6(10): 744-747. DOI: 10.13350/j.cjpb.2011.10.020.
Article	He,2011	Dong Village, Anhui Province	IHA	2006	＞5	821	48	227.He Jiachang, Zhang Shiqing, Wang Tianping, et al. Research on the Effectiveness of Comprehensive Schistosomiasis Control Measures Focused on Infection Source Control [J]. Chinese Journal of Pathogenic Biology, 2011, 6(10): 744-747. DOI: 10.13350/j.cjpb.2011.10.020.
Article	He,2011	Xitan Village, Anhui Province	IHA	2006	＞5	1146	226	227.He Jiachang, Zhang Shiqing, Wang Tianping, et al. Research on the Effectiveness of Comprehensive Schistosomiasis Control Measures Focused on Infection Source Control [J]. Chinese Journal of Pathogenic Biology, 2011, 6(10): 744-747. DOI: 10.13350/j.cjpb.2011.10.020.
Article	He,2011	Nanxin Village, Anhui Province	IHA	2006	＞5	1125	173	227.He Jiachang, Zhang Shiqing, Wang Tianping, et al. Research on the Effectiveness of Comprehensive Schistosomiasis Control Measures Focused on Infection Source Control [J]. Chinese Journal of Pathogenic Biology, 2011, 6(10): 744-747. DOI: 10.13350/j.cjpb.2011.10.020.
Article	He,2011	Sanli Village, Anhui Province	IHA	2010	＞5	1294	92	227.He Jiachang, Zhang Shiqing, Wang Tianping, et al. Research on the Effectiveness of Comprehensive Schistosomiasis Control Measures Focused on Infection Source Control [J]. Chinese Journal of Pathogenic Biology, 2011, 6(10): 744-747. DOI: 10.13350/j.cjpb.2011.10.020.
Article	He,2011	Dong Village, Anhui Province	IHA	2010	＞5	713	27	227.He Jiachang, Zhang Shiqing, Wang Tianping, et al. Research on the Effectiveness of Comprehensive Schistosomiasis Control Measures Focused on Infection Source Control [J]. Chinese Journal of Pathogenic Biology, 2011, 6(10): 744-747. DOI: 10.13350/j.cjpb.2011.10.020.
Article	He,2011	Xitan Village, Anhui Province	IHA	2010	＞5	1407	170	227.He Jiachang, Zhang Shiqing, Wang Tianping, et al. Research on the Effectiveness of Comprehensive Schistosomiasis Control Measures Focused on Infection Source Control [J]. Chinese Journal of Pathogenic Biology, 2011, 6(10): 744-747. DOI: 10.13350/j.cjpb.2011.10.020.
Article	He,2011	Guanghui Village, Anhui Province	IHA	2010	＞5	899	111	227.He Jiachang, Zhang Shiqing, Wang Tianping, et al. Research on the Effectiveness of Comprehensive Schistosomiasis Control Measures Focused on Infection Source Control [J]. Chinese Journal of Pathogenic Biology, 2011, 6(10): 744-747. DOI: 10.13350/j.cjpb.2011.10.020.
Article	He,2011	Nanxin Village, Anhui Province	IHA	2010	＞5	1259	37	227.He Jiachang, Zhang Shiqing, Wang Tianping, et al. Research on the Effectiveness of Comprehensive Schistosomiasis Control Measures Focused on Infection Source Control [J]. Chinese Journal of Pathogenic Biology, 2011, 6(10): 744-747. DOI: 10.13350/j.cjpb.2011.10.020.
Article	He,2011	Xintian Village, Anhui Province	IHA	2010	＞5	1164	69	227.He Jiachang, Zhang Shiqing, Wang Tianping, et al. Research on the Effectiveness of Comprehensive Schistosomiasis Control Measures Focused on Infection Source Control [J]. Chinese Journal of Pathogenic Biology, 2011, 6(10): 744-747. DOI: 10.13350/j.cjpb.2011.10.020.
Article	Hong,2011	Xinzhou Village, Jiangsu Province	IHA	2005	＞6	947	111	228.Hong Q B, Yang K, Huang Y X, et al. Effectiveness of a Comprehensive Schistosomiasis Japonica Control Program in Jiangsu Province, China, from 2005 to 2008 [J]. Acta Tropica, 2011, 120 Suppl 1: S151-S157. DOI: 10.1016/j.actatropica.2010.11.006.
Article	Hong,2011	Qili Village, Jiangsu Province	IHA	2005	＞6	1430	203	228.Hong Q B, Yang K, Huang Y X, et al. Effectiveness of a Comprehensive Schistosomiasis Japonica Control Program in Jiangsu Province, China, from 2005 to 2008 [J]. Acta Tropica, 2011, 120 Suppl 1: S151-S157. DOI: 10.1016/j.actatropica.2010.11.006.
Article	Hong,2011	Yangjiawan Community, Jiangsu Province	IHA	2005	＞6	1023	147	228.Hong Q B, Yang K, Huang Y X, et al. Effectiveness of a Comprehensive Schistosomiasis Japonica Control Program in Jiangsu Province, China, from 2005 to 2008 [J]. Acta Tropica, 2011, 120 Suppl 1: S151-S157. DOI: 10.1016/j.actatropica.2010.11.006.
Article	Hong,2011	Sanzhou Village, Jiangsu Province	IHA	2005	＞6	1039	77	228.Hong Q B, Yang K, Huang Y X, et al. Effectiveness of a Comprehensive Schistosomiasis Japonica Control Program in Jiangsu Province, China, from 2005 to 2008 [J]. Acta Tropica, 2011, 120 Suppl 1: S151-S157. DOI: 10.1016/j.actatropica.2010.11.006.
Article	Hong,2011	Pushu Village, Jiangsu Province	IHA	2005	＞6	1085	22	228.Hong Q B, Yang K, Huang Y X, et al. Effectiveness of a Comprehensive Schistosomiasis Japonica Control Program in Jiangsu Province, China, from 2005 to 2008 [J]. Acta Tropica, 2011, 120 Suppl 1: S151-S157. DOI: 10.1016/j.actatropica.2010.11.006.
Article	Hong,2011	Yanjiang Village, Jiangsu Province	IHA	2005	＞6	1030	171	228.Hong Q B, Yang K, Huang Y X, et al. Effectiveness of a Comprehensive Schistosomiasis Japonica Control Program in Jiangsu Province, China, from 2005 to 2008 [J]. Acta Tropica, 2011, 120 Suppl 1: S151-S157. DOI: 10.1016/j.actatropica.2010.11.006.
Article	Hong,2011	Changjiang Village, Jiangsu Province	IHA	2005	＞6	1070	32	228.Hong Q B, Yang K, Huang Y X, et al. Effectiveness of a Comprehensive Schistosomiasis Japonica Control Program in Jiangsu Province, China, from 2005 to 2008 [J]. Acta Tropica, 2011, 120 Suppl 1: S151-S157. DOI: 10.1016/j.actatropica.2010.11.006.
Article	Hong,2011	Shicheng Village, Jiangsu Province	IHA	2005	＞6	1037	19	228.Hong Q B, Yang K, Huang Y X, et al. Effectiveness of a Comprehensive Schistosomiasis Japonica Control Program in Jiangsu Province, China, from 2005 to 2008 [J]. Acta Tropica, 2011, 120 Suppl 1: S151-S157. DOI: 10.1016/j.actatropica.2010.11.006.
Article	Hong,2011	Xinzhou Village, Jiangsu Province	IHA	2006	＞6	858	116	228.Hong Q B, Yang K, Huang Y X, et al. Effectiveness of a Comprehensive Schistosomiasis Japonica Control Program in Jiangsu Province, China, from 2005 to 2008 [J]. Acta Tropica, 2011, 120 Suppl 1: S151-S157. DOI: 10.1016/j.actatropica.2010.11.006.
Article	Hong,2011	Qili Village, Jiangsu Province	IHA	2006	＞6	1176	147	228.Hong Q B, Yang K, Huang Y X, et al. Effectiveness of a Comprehensive Schistosomiasis Japonica Control Program in Jiangsu Province, China, from 2005 to 2008 [J]. Acta Tropica, 2011, 120 Suppl 1: S151-S157. DOI: 10.1016/j.actatropica.2010.11.006.
Article	Hong,2011	Yangjiawan Community, Jiangsu Province	IHA	2006	＞6	997	40	228.Hong Q B, Yang K, Huang Y X, et al. Effectiveness of a Comprehensive Schistosomiasis Japonica Control Program in Jiangsu Province, China, from 2005 to 2008 [J]. Acta Tropica, 2011, 120 Suppl 1: S151-S157. DOI: 10.1016/j.actatropica.2010.11.006.
Article	Hong,2011	Sanzhou Village, Jiangsu Province	IHA	2006	＞6	986	60	228.Hong Q B, Yang K, Huang Y X, et al. Effectiveness of a Comprehensive Schistosomiasis Japonica Control Program in Jiangsu Province, China, from 2005 to 2008 [J]. Acta Tropica, 2011, 120 Suppl 1: S151-S157. DOI: 10.1016/j.actatropica.2010.11.006.
Article	Hong,2011	Pushu Village, Jiangsu Province	IHA	2006	＞6	1101	9	228.Hong Q B, Yang K, Huang Y X, et al. Effectiveness of a Comprehensive Schistosomiasis Japonica Control Program in Jiangsu Province, China, from 2005 to 2008 [J]. Acta Tropica, 2011, 120 Suppl 1: S151-S157. DOI: 10.1016/j.actatropica.2010.11.006.
Article	Hong,2011	Yanjiang Village, Jiangsu Province	IHA	2006	＞6	1027	126	228.Hong Q B, Yang K, Huang Y X, et al. Effectiveness of a Comprehensive Schistosomiasis Japonica Control Program in Jiangsu Province, China, from 2005 to 2008 [J]. Acta Tropica, 2011, 120 Suppl 1: S151-S157. DOI: 10.1016/j.actatropica.2010.11.006.
Article	Hong,2011	Changjiang Village, Jiangsu Province	IHA	2006	＞6	934	17	228.Hong Q B, Yang K, Huang Y X, et al. Effectiveness of a Comprehensive Schistosomiasis Japonica Control Program in Jiangsu Province, China, from 2005 to 2008 [J]. Acta Tropica, 2011, 120 Suppl 1: S151-S157. DOI: 10.1016/j.actatropica.2010.11.006.
Article	Hong,2011	Shicheng Village, Jiangsu Province	IHA	2006	＞6	1021	8	228.Hong Q B, Yang K, Huang Y X, et al. Effectiveness of a Comprehensive Schistosomiasis Japonica Control Program in Jiangsu Province, China, from 2005 to 2008 [J]. Acta Tropica, 2011, 120 Suppl 1: S151-S157. DOI: 10.1016/j.actatropica.2010.11.006.
Article	Hong,2011	Xinzhou Village, Jiangsu Province	IHA	2007	＞6	766	82	228.Hong Q B, Yang K, Huang Y X, et al. Effectiveness of a Comprehensive Schistosomiasis Japonica Control Program in Jiangsu Province, China, from 2005 to 2008 [J]. Acta Tropica, 2011, 120 Suppl 1: S151-S157. DOI: 10.1016/j.actatropica.2010.11.006.
Article	Hong,2011	Qili Village, Jiangsu Province	IHA	2007	＞6	1048	87	228.Hong Q B, Yang K, Huang Y X, et al. Effectiveness of a Comprehensive Schistosomiasis Japonica Control Program in Jiangsu Province, China, from 2005 to 2008 [J]. Acta Tropica, 2011, 120 Suppl 1: S151-S157. DOI: 10.1016/j.actatropica.2010.11.006.
Article	Hong,2011	Yangjiawan Community, Jiangsu Province	IHA	2007	＞6	801	22	228.Hong Q B, Yang K, Huang Y X, et al. Effectiveness of a Comprehensive Schistosomiasis Japonica Control Program in Jiangsu Province, China, from 2005 to 2008 [J]. Acta Tropica, 2011, 120 Suppl 1: S151-S157. DOI: 10.1016/j.actatropica.2010.11.006.
Article	Hong,2011	Sanzhou Village, Jiangsu Province	IHA	2007	＞6	805	33	228.Hong Q B, Yang K, Huang Y X, et al. Effectiveness of a Comprehensive Schistosomiasis Japonica Control Program in Jiangsu Province, China, from 2005 to 2008 [J]. Acta Tropica, 2011, 120 Suppl 1: S151-S157. DOI: 10.1016/j.actatropica.2010.11.006.
Article	Hong,2011	Pushu Village, Jiangsu Province	IHA	2007	＞6	918	4	228.Hong Q B, Yang K, Huang Y X, et al. Effectiveness of a Comprehensive Schistosomiasis Japonica Control Program in Jiangsu Province, China, from 2005 to 2008 [J]. Acta Tropica, 2011, 120 Suppl 1: S151-S157. DOI: 10.1016/j.actatropica.2010.11.006.
Article	Hong,2011	Yanjiang Village, Jiangsu Province	IHA	2007	＞6	922	82	228.Hong Q B, Yang K, Huang Y X, et al. Effectiveness of a Comprehensive Schistosomiasis Japonica Control Program in Jiangsu Province, China, from 2005 to 2008 [J]. Acta Tropica, 2011, 120 Suppl 1: S151-S157. DOI: 10.1016/j.actatropica.2010.11.006.
Article	Hong,2011	Changjiang Village, Jiangsu Province	IHA	2007	＞6	979	17	228.Hong Q B, Yang K, Huang Y X, et al. Effectiveness of a Comprehensive Schistosomiasis Japonica Control Program in Jiangsu Province, China, from 2005 to 2008 [J]. Acta Tropica, 2011, 120 Suppl 1: S151-S157. DOI: 10.1016/j.actatropica.2010.11.006.
Article	Hong,2011	Shicheng Village, Jiangsu Province	IHA	2007	＞6	836	2	228.Hong Q B, Yang K, Huang Y X, et al. Effectiveness of a Comprehensive Schistosomiasis Japonica Control Program in Jiangsu Province, China, from 2005 to 2008 [J]. Acta Tropica, 2011, 120 Suppl 1: S151-S157. DOI: 10.1016/j.actatropica.2010.11.006.
Article	Hong,2011	Xinzhou Village, Jiangsu Province	IHA	2008	＞6	868	52	228.Hong Q B, Yang K, Huang Y X, et al. Effectiveness of a Comprehensive Schistosomiasis Japonica Control Program in Jiangsu Province, China, from 2005 to 2008 [J]. Acta Tropica, 2011, 120 Suppl 1: S151-S157. DOI: 10.1016/j.actatropica.2010.11.006.
Article	Hong,2011	Qili Village, Jiangsu Province	IHA	2008	＞6	1194	88	228.Hong Q B, Yang K, Huang Y X, et al. Effectiveness of a Comprehensive Schistosomiasis Japonica Control Program in Jiangsu Province, China, from 2005 to 2008 [J]. Acta Tropica, 2011, 120 Suppl 1: S151-S157. DOI: 10.1016/j.actatropica.2010.11.006.
Article	Hong,2011	Yangjiawan Community, Jiangsu Province	IHA	2008	＞6	1032	28	228.Hong Q B, Yang K, Huang Y X, et al. Effectiveness of a Comprehensive Schistosomiasis Japonica Control Program in Jiangsu Province, China, from 2005 to 2008 [J]. Acta Tropica, 2011, 120 Suppl 1: S151-S157. DOI: 10.1016/j.actatropica.2010.11.006.
Article	Hong,2011	Sanzhou Village, Jiangsu Province	IHA	2008	＞6	903	28	228.Hong Q B, Yang K, Huang Y X, et al. Effectiveness of a Comprehensive Schistosomiasis Japonica Control Program in Jiangsu Province, China, from 2005 to 2008 [J]. Acta Tropica, 2011, 120 Suppl 1: S151-S157. DOI: 10.1016/j.actatropica.2010.11.006.
Article	Hong,2011	Pushu Village, Jiangsu Province	IHA	2008	＞6	2020	8	228.Hong Q B, Yang K, Huang Y X, et al. Effectiveness of a Comprehensive Schistosomiasis Japonica Control Program in Jiangsu Province, China, from 2005 to 2008 [J]. Acta Tropica, 2011, 120 Suppl 1: S151-S157. DOI: 10.1016/j.actatropica.2010.11.006.
Article	Hong,2011	Yanjiang Village, Jiangsu Province	IHA	2008	＞6	1005	69	228.Hong Q B, Yang K, Huang Y X, et al. Effectiveness of a Comprehensive Schistosomiasis Japonica Control Program in Jiangsu Province, China, from 2005 to 2008 [J]. Acta Tropica, 2011, 120 Suppl 1: S151-S157. DOI: 10.1016/j.actatropica.2010.11.006.
Article	Hong,2011	Changjiang Village, Jiangsu Province	IHA	2008	＞6	907	16	228.Hong Q B, Yang K, Huang Y X, et al. Effectiveness of a Comprehensive Schistosomiasis Japonica Control Program in Jiangsu Province, China, from 2005 to 2008 [J]. Acta Tropica, 2011, 120 Suppl 1: S151-S157. DOI: 10.1016/j.actatropica.2010.11.006.
Article	Hong,2011	Shicheng Village, Jiangsu Province	IHA	2008	＞6	1087	3	228.Hong Q B, Yang K, Huang Y X, et al. Effectiveness of a Comprehensive Schistosomiasis Japonica Control Program in Jiangsu Province, China, from 2005 to 2008 [J]. Acta Tropica, 2011, 120 Suppl 1: S151-S157. DOI: 10.1016/j.actatropica.2010.11.006.
Article	Hu,2011	Yifeng Village, Anhui Province	IHA	2010	＞6	1079	87	229.Hu Jinchang, Deng Yujun, Cui Wei, et al. Analysis of Schistosomiasis Surveillance Results in Yifeng Village, Nanling County, Anhui Province in 2010 [J]. Journal of Tropical Diseases and Parasitology, 2011, 9(01): 49-50.
Article	Tu,2011	Yanjiang Village, Hubei Province	IHA	2010	＞6	2259	18	230.Tu Zuwu, Huang Xibao, Cai Shunxiang, et al. Evaluation of Schistosomiasis Transmission Control in Hongshan District, Wuhan City [J]. Chinese Journal of Schistosomiasis Control, 2011, 23(03): 257-261. DOI: 10.16250/j.32.1374.2011.03.024.
Article	Tu,2011	Xiwan Village, Hubei Province	IHA	2010	＞6	3259	18	230.Tu Zuwu, Huang Xibao, Cai Shunxiang, et al. Evaluation of Schistosomiasis Transmission Control in Hongshan District, Wuhan City [J]. Chinese Journal of Schistosomiasis Control, 2011, 23(03): 257-261. DOI: 10.16250/j.32.1374.2011.03.024.
Article	Tu,2011	Jiangxin Village, Hubei Province	IHA	2010	＞6	1259	18	230.Tu Zuwu, Huang Xibao, Cai Shunxiang, et al. Evaluation of Schistosomiasis Transmission Control in Hongshan District, Wuhan City [J]. Chinese Journal of Schistosomiasis Control, 2011, 23(03): 257-261. DOI: 10.16250/j.32.1374.2011.03.024.
Article	Wang,2011	Jinxing Village, Hunan Province	IHA	2003	＞6	558	104	231.Wang Xulong, Yao Qingyun, Peng Jurong, et al. Effectiveness of Seven-Year Comprehensive Control Measures in Controlling Schistosomiasis Recurrence in Feijia Lake Section [J]. Journal of Practical Preventive Medicine, 2011, 18(12): 2309-2310.
Article	Wang,2011	Shuangfengping Village, Sichuan Province	IHA	2005	＞6	681	98	232.Wang Dinghai, Meng Xianhong, Wu Zisong, et al. Analysis of Schistosomiasis Surveillance Results in National Surveillance Sites in Mianyang City from 2005 to 2009 [J]. Journal of Parasitic Disease and Infectious Diseases, 2011, 9(01): 1-4.
Article	Wang,2011	Jinxing Village, Hunan Province	IHA	2006	＞6	660	70	231.Wang Xulong, Yao Qingyun, Peng Jurong, et al. Effectiveness of Seven-Year Comprehensive Control Measures in Controlling Schistosomiasis Recurrence in Feijia Lake Section [J]. Journal of Practical Preventive Medicine, 2011, 18(12): 2309-2310.
Article	Wang,2011	Shuangfengping Village, Sichuan Province	IHA	2006	＞6	639	77	232.Wang Dinghai, Meng Xianhong, Wu Zisong, et al. Analysis of Schistosomiasis Surveillance Results in National Surveillance Sites in Mianyang City from 2005 to 2009 [J]. Journal of Parasitic Disease and Infectious Diseases, 2011, 9(01): 1-4.
Article	Wang,2011	Fuqiang Village, Hunan Province	IHA	2007	＞6	579	23	231.Wang Xulong, Yao Qingyun, Peng Jurong, et al. Effectiveness of Seven-Year Comprehensive Control Measures in Controlling Schistosomiasis Recurrence in Feijia Lake Section [J]. Journal of Practical Preventive Medicine, 2011, 18(12): 2309-2310.
Article	Wang,2011	Shuangfengping Village, Sichuan Province	IHA	2007	＞6	599	70	232.Wang Dinghai, Meng Xianhong, Wu Zisong, et al. Analysis of Schistosomiasis Surveillance Results in National Surveillance Sites in Mianyang City from 2005 to 2009 [J]. Journal of Parasitic Disease and Infectious Diseases, 2011, 9(01): 1-4.
Article	Wang,2011	Gongyi Village, Anhui Province	IHA	2008	＞6	1301	99	233.Wang Xiaoke, Tang Lisheng, Cheng Guishi, et al. Investigation of Schistosomiasis Transmission Sources After Implementation of the Water and Sanitation Project in Zongyang County [J]. Journal of Tropical Diseases and Parasitology, 2011, 9(01): 21-22.
Article	Wang,2011	Yanshan Village, Hubei Province	IHA	2008	＞6	461	41	234.Wang Jiasong, He Liangcai, Rong Xianbing, et al. Comparison of Different Schistosomiasis Transmission Source Control Models in Lake-Endemic Areas [J]. Chinese Journal of Schistosomiasis Control, 2011, 23(3): 262-267. DOI: 10.3969/j.issn.1005-6661.2011.03.009.
Article	Wang,2011	Changjiang Village, Hubei Province	IHA	2008	＞6	769	91	234.Wang Jiasong, He Liangcai, Rong Xianbing, et al. Comparison of Different Schistosomiasis Transmission Source Control Models in Lake-Endemic Areas [J]. Chinese Journal of Schistosomiasis Control, 2011, 23(3): 262-267. DOI: 10.3969/j.issn.1005-6661.2011.03.009.
Article	Wang,2011	Shuangfengping Village, Sichuan Province	IHA	2008	＞6	607	86	232.Wang Dinghai, Meng Xianhong, Wu Zisong, et al. Analysis of Schistosomiasis Surveillance Results in National Surveillance Sites in Mianyang City from 2005 to 2009 [J]. Journal of Parasitic Disease and Infectious Diseases, 2011, 9(01): 1-4.
Article	Wang,2011	Yanshan Village, Hubei Province	IHA	2009	＞6	366	38	234.Wang Jiasong, He Liangcai, Rong Xianbing, et al. Comparison of Different Schistosomiasis Transmission Source Control Models in Lake-Endemic Areas [J]. Chinese Journal of Schistosomiasis Control, 2011, 23(3): 262-267. DOI: 10.3969/j.issn.1005-6661.2011.03.009.
Article	Wang,2011	Changjiang Village, Hubei Province	IHA	2009	＞6	452	57	234.Wang Jiasong, He Liangcai, Rong Xianbing, et al. Comparison of Different Schistosomiasis Transmission Source Control Models in Lake-Endemic Areas [J]. Chinese Journal of Schistosomiasis Control, 2011, 23(3): 262-267. DOI: 10.3969/j.issn.1005-6661.2011.03.009.
Article	Wang,2011	Shuangfengping Village, Sichuan Province	IHA	2009	＞6	616	46	232.Wang Dinghai, Meng Xianhong, Wu Zisong, et al. Analysis of Schistosomiasis Surveillance Results in National Surveillance Sites in Mianyang City from 2005 to 2009 [J]. Journal of Parasitic Disease and Infectious Diseases, 2011, 9(01): 1-4.
Article	Wang,2011	Yanshan Village, Hubei Province	IHA	2010	＞6	625	45	234.Wang Jiasong, He Liangcai, Rong Xianbing, et al. Comparison of Different Schistosomiasis Transmission Source Control Models in Lake-Endemic Areas [J]. Chinese Journal of Schistosomiasis Control, 2011, 23(3): 262-267. DOI: 10.3969/j.issn.1005-6661.2011.03.009.
Article	Wang,2011	Changjiang Village, Hubei Province	IHA	2010	＞6	468	48	234.Wang Jiasong, He Liangcai, Rong Xianbing, et al. Comparison of Different Schistosomiasis Transmission Source Control Models in Lake-Endemic Areas [J]. Chinese Journal of Schistosomiasis Control, 2011, 23(3): 262-267. DOI: 10.3969/j.issn.1005-6661.2011.03.009.
Article	Wang,2011	Fuqiang Village, Hunan Province	IHA	2010	＞6	496	27	231.Wang Xulong, Yao Qingyun, Peng Jurong, et al. Effectiveness of Seven-Year Comprehensive Control Measures in Controlling Schistosomiasis Recurrence in Feijia Lake Section [J]. Journal of Practical Preventive Medicine, 2011, 18(12): 2309-2310.
Article	Wang,2011	Huoju Village, Sichuan Province	IHA	2010	＞6	621	197	235.Wang Chaofu, Wang Shizhong, Chen Xiuli, et al. Analysis of Schistosomiasis Surveillance Results in Huoju Village, Lushan County, in 2010 [J]. Journal of Parasitic Disease and Infectious Diseases, 2011, 9(03): 162-164.
Article	Wang,2011	Wanhe Village, Sichuan Province	IHA	2010	＞6	660	18	236.Wang Dinghai, Wang Lin, Zhang Zhijian, et al. Schistosomiasis Surveillance Report in Wanhe Village, Fucheng District, Mianyang City, in 2010 [J]. Journal of Parasitic Disease and Infectious Diseases, 2011, 9(03): 160-162.
Article	Xia,2011	Xinhu Village, Hubei Province	IHA	2005	＞6	592	175	237.Xia Zhuguo, Cao Zhe, Liu Zhengdong. Schistosomiasis Surveillance in National Surveillance Sites in Xinhu Village, Yangxin County, from 2005 to 2010 [J]. Chinese Journal of Schistosomiasis Control, 2011, 23(06): 718-726. DOI: 10.16250/j.32.1374.2011.06.028.
Article	Xia,2011	Xinhu Village, Hubei Province	IHA	2006	＞6	405	149	237.Xia Zhuguo, Cao Zhe, Liu Zhengdong. Schistosomiasis Surveillance in National Surveillance Sites in Xinhu Village, Yangxin County, from 2005 to 2010 [J]. Chinese Journal of Schistosomiasis Control, 2011, 23(06): 718-726. DOI: 10.16250/j.32.1374.2011.06.028.
Article	Xia,2011	Xinhu Village, Hubei Province	IHA	2007	＞6	420	196	237.Xia Zhuguo, Cao Zhe, Liu Zhengdong. Schistosomiasis Surveillance in National Surveillance Sites in Xinhu Village, Yangxin County, from 2005 to 2010 [J]. Chinese Journal of Schistosomiasis Control, 2011, 23(06): 718-726. DOI: 10.16250/j.32.1374.2011.06.028.
Article	Xia,2011	Yangong Community, Anhui Province	IHA	2008	＞6	383	15	237.Xia Zhuguo, Cao Zhe, Liu Zhengdong. Schistosomiasis Surveillance in National Surveillance Sites in Xinhu Village, Yangxin County, from 2005 to 2010 [J]. Chinese Journal of Schistosomiasis Control, 2011, 23(06): 718-726. DOI: 10.16250/j.32.1374.2011.06.028.
Article	Xia,2011	Xinhu Village, Hubei Province	IHA	2008	＞6	384	98	237.Xia Zhuguo, Cao Zhe, Liu Zhengdong. Schistosomiasis Surveillance in National Surveillance Sites in Xinhu Village, Yangxin County, from 2005 to 2010 [J]. Chinese Journal of Schistosomiasis Control, 2011, 23(06): 718-726. DOI: 10.16250/j.32.1374.2011.06.028.
Article	Xia,2011	Xinhu Village, Hubei Province	IHA	2009	＞6	449	152	237.Xia Zhuguo, Cao Zhe, Liu Zhengdong. Schistosomiasis Surveillance in National Surveillance Sites in Xinhu Village, Yangxin County, from 2005 to 2010 [J]. Chinese Journal of Schistosomiasis Control, 2011, 23(06): 718-726. DOI: 10.16250/j.32.1374.2011.06.028.
Article	Xia,2011	Xinhu Village, Hubei Province	IHA	2010	＞6	420	152	237.Xia Zhuguo, Cao Zhe, Liu Zhengdong. Schistosomiasis Surveillance in National Surveillance Sites in Xinhu Village, Yangxin County, from 2005 to 2010 [J]. Chinese Journal of Schistosomiasis Control, 2011, 23(06): 718-726. DOI: 10.16250/j.32.1374.2011.06.028.
Article	Xiong,2011	Yunlang Village, Yunnan Province	IHA	2009	＞6	409	18	238.Xiong Mengtao, Feng Xiguang, Dong Yi, et al. Analysis of Schistosomiasis Transmission Control Evaluation in Four Counties (Cities) of Yunnan Province [J]. Chinese Journal of Tropical Medicine, 2011, 11(04): 443-445. DOI: 10.13604/j.cnki.46-1064/r.2011.04.028.
Article	Xiong,2011	Zhaoyi Village, Yunnan Province	IHA	2009	＞6	409	13	238.Xiong Mengtao, Feng Xiguang, Dong Yi, et al. Analysis of Schistosomiasis Transmission Control Evaluation in Four Counties (Cities) of Yunnan Province [J]. Chinese Journal of Tropical Medicine, 2011, 11(04): 443-445. DOI: 10.13604/j.cnki.46-1064/r.2011.04.028.
Article	Xiong,2011	Majiuyi Village, Yunnan Province	IHA	2009	＞6	410	13	238.Xiong Mengtao, Feng Xiguang, Dong Yi, et al. Analysis of Schistosomiasis Transmission Control Evaluation in Four Counties (Cities) of Yunnan Province [J]. Chinese Journal of Tropical Medicine, 2011, 11(04): 443-445. DOI: 10.13604/j.cnki.46-1064/r.2011.04.028.
Article	Xiong,2011	Dazhuang Village, Yunnan Province	IHA	2009	＞6	432	47	238.Xiong Mengtao, Feng Xiguang, Dong Yi, et al. Analysis of Schistosomiasis Transmission Control Evaluation in Four Counties (Cities) of Yunnan Province [J]. Chinese Journal of Tropical Medicine, 2011, 11(04): 443-445. DOI: 10.13604/j.cnki.46-1064/r.2011.04.028.
Article	Xiong,2011	Tenglong Village, Yunnan Province	IHA	2009	＞6	420	31	238.Xiong Mengtao, Feng Xiguang, Dong Yi, et al. Analysis of Schistosomiasis Transmission Control Evaluation in Four Counties (Cities) of Yunnan Province [J]. Chinese Journal of Tropical Medicine, 2011, 11(04): 443-445. DOI: 10.13604/j.cnki.46-1064/r.2011.04.028.
Article	Xiong,2011	Qieye Village, Yunnan Province	IHA	2009	＞6	422	31	238.Xiong Mengtao, Feng Xiguang, Dong Yi, et al. Analysis of Schistosomiasis Transmission Control Evaluation in Four Counties (Cities) of Yunnan Province [J]. Chinese Journal of Tropical Medicine, 2011, 11(04): 443-445. DOI: 10.13604/j.cnki.46-1064/r.2011.04.028.
Article	Xiong,2011	Tiantun Village, Yunnan Province	IHA	2009	＞6	403	13	238.Xiong Mengtao, Feng Xiguang, Dong Yi, et al. Analysis of Schistosomiasis Transmission Control Evaluation in Four Counties (Cities) of Yunnan Province [J]. Chinese Journal of Tropical Medicine, 2011, 11(04): 443-445. DOI: 10.13604/j.cnki.46-1064/r.2011.04.028.
Article	Xiong,2011	Xidian Village, Yunnan Province	IHA	2009	＞6	417	54	238.Xiong Mengtao, Feng Xiguang, Dong Yi, et al. Analysis of Schistosomiasis Transmission Control Evaluation in Four Counties (Cities) of Yunnan Province [J]. Chinese Journal of Tropical Medicine, 2011, 11(04): 443-445. DOI: 10.13604/j.cnki.46-1064/r.2011.04.028.
Article	Xiong,2011	Shuanglong Village, Yunnan Province	IHA	2009	＞6	404	10	238.Xiong Mengtao, Feng Xiguang, Dong Yi, et al. Analysis of Schistosomiasis Transmission Control Evaluation in Four Counties (Cities) of Yunnan Province [J]. Chinese Journal of Tropical Medicine, 2011, 11(04): 443-445. DOI: 10.13604/j.cnki.46-1064/r.2011.04.028.
Article	Xiong,2011	Dianzhong Village, Yunnan Province	IHA	2009	＞6	478	50	238.Xiong Mengtao, Feng Xiguang, Dong Yi, et al. Analysis of Schistosomiasis Transmission Control Evaluation in Four Counties (Cities) of Yunnan Province [J]. Chinese Journal of Tropical Medicine, 2011, 11(04): 443-445. DOI: 10.13604/j.cnki.46-1064/r.2011.04.028.
Article	Xiong,2011	Xinhua Village, Yunnan Province	IHA	2009	＞6	506	47	238.Xiong Mengtao, Feng Xiguang, Dong Yi, et al. Analysis of Schistosomiasis Transmission Control Evaluation in Four Counties (Cities) of Yunnan Province [J]. Chinese Journal of Tropical Medicine, 2011, 11(04): 443-445. DOI: 10.13604/j.cnki.46-1064/r.2011.04.028.
Article	Xiong,2011	Yongping Village, Yunnan Province	IHA	2009	＞6	428	40	238.Xiong Mengtao, Feng Xiguang, Dong Yi, et al. Analysis of Schistosomiasis Transmission Control Evaluation in Four Counties (Cities) of Yunnan Province [J]. Chinese Journal of Tropical Medicine, 2011, 11(04): 443-445. DOI: 10.13604/j.cnki.46-1064/r.2011.04.028.
Article	Zuo,2011	Changjiang Village, Jiangsu Province	IHA	2005	＞6	958	32	239.Zuo Yinpeng, Gao Yang, Ma Yucai, et al. Schistosomiasis Surveillance in National Surveillance Sites in Yangzhou City from 2005 to 2010 [J]. Journal of Tropical Diseases and Parasitology, 2011, 9(04): 219-221.
Article	Zuo,2011	Changjiang Village, Jiangsu Province	IHA	2006	＞6	935	17	239.Zuo Yinpeng, Gao Yang, Ma Yucai, et al. Schistosomiasis Surveillance in National Surveillance Sites in Yangzhou City from 2005 to 2010 [J]. Journal of Tropical Diseases and Parasitology, 2011, 9(04): 219-221.
Article	Zuo,2011	Changjiang Village, Jiangsu Province	IHA	2007	＞6	1033	17	239.Zuo Yinpeng, Gao Yang, Ma Yucai, et al. Schistosomiasis Surveillance in National Surveillance Sites in Yangzhou City from 2005 to 2010 [J]. Journal of Tropical Diseases and Parasitology, 2011, 9(04): 219-221.
Article	Zuo,2011	Changjiang Village, Jiangsu Province	IHA	2008	＞6	906	16	239.Zuo Yinpeng, Gao Yang, Ma Yucai, et al. Schistosomiasis Surveillance in National Surveillance Sites in Yangzhou City from 2005 to 2010 [J]. Journal of Tropical Diseases and Parasitology, 2011, 9(04): 219-221.
Article	Zuo,2011	Changjiang Village, Jiangsu Province	IHA	2009	＞6	796	7	239.Zuo Yinpeng, Gao Yang, Ma Yucai, et al. Schistosomiasis Surveillance in National Surveillance Sites in Yangzhou City from 2005 to 2010 [J]. Journal of Tropical Diseases and Parasitology, 2011, 9(04): 219-221.
Article	Zuo,2011	Changjiang Village, Jiangsu Province	IHA	2010	＞6	935	4	239.Zuo Yinpeng, Gao Yang, Ma Yucai, et al. Schistosomiasis Surveillance in National Surveillance Sites in Yangzhou City from 2005 to 2010 [J]. Journal of Tropical Diseases and Parasitology, 2011, 9(04): 219-221.
Article	Cai,2012	Donggou Village, Hunan Province	IHA	2005	＞6	510	134	240.Cai Jianxin, Zhou Yubo, Huang Shengwen, et al. Schistosomiasis Surveillance in Donggou Village, Huarong County, from 2005 to 2010 [J]. Chinese Journal of Schistosomiasis Control, 2012, 24(1): 106-107. DOI: 10.3969/j.issn.1005-6661.2012.01.030.
Article	Cai,2012	Donggou Village, Hunan Province	IHA	2006	＞6	509	119	240.Cai Jianxin, Zhou Yubo, Huang Shengwen, et al. Schistosomiasis Surveillance in Donggou Village, Huarong County, from 2005 to 2010 [J]. Chinese Journal of Schistosomiasis Control, 2012, 24(1): 106-107. DOI: 10.3969/j.issn.1005-6661.2012.01.030.
Article	Cai,2012	Donggou Village, Hunan Province	IHA	2007	＞6	512	107	240.Cai Jianxin, Zhou Yubo, Huang Shengwen, et al. Schistosomiasis Surveillance in Donggou Village, Huarong County, from 2005 to 2010 [J]. Chinese Journal of Schistosomiasis Control, 2012, 24(1): 106-107. DOI: 10.3969/j.issn.1005-6661.2012.01.030.
Article	Cai,2012	Donggou Village, Hunan Province	IHA	2008	＞6	515	53	240.Cai Jianxin, Zhou Yubo, Huang Shengwen, et al. Schistosomiasis Surveillance in Donggou Village, Huarong County, from 2005 to 2010 [J]. Chinese Journal of Schistosomiasis Control, 2012, 24(1): 106-107. DOI: 10.3969/j.issn.1005-6661.2012.01.030.
Article	Cai,2012	Donggou Village, Hunan Province	IHA	2009	＞6	521	56	240.Cai Jianxin, Zhou Yubo, Huang Shengwen, et al. Schistosomiasis Surveillance in Donggou Village, Huarong County, from 2005 to 2010 [J]. Chinese Journal of Schistosomiasis Control, 2012, 24(1): 106-107. DOI: 10.3969/j.issn.1005-6661.2012.01.030.
Article	Cai,2012	Donggou Village, Hunan Province	IHA	2010	＞6	513	52	240.Cai Jianxin, Zhou Yubo, Huang Shengwen, et al. Schistosomiasis Surveillance in Donggou Village, Huarong County, from 2005 to 2010 [J]. Chinese Journal of Schistosomiasis Control, 2012, 24(1): 106-107. DOI: 10.3969/j.issn.1005-6661.2012.01.030.
Article	Chen,2012	Qunli Village, Hubei Province	IHA	2004	＞6	973	62	241.Chen Yanyan, Xu Xingjian, Yang Zhiqiang, et al. Research on the Effectiveness of Environmental Modification Projects in Controlling Schistosomiasis in Lake-Endemic Areas [J]. Public Health and Preventive Medicine, 2012, 23(04): 23-26.
Article	Chen,2012	Qunli Village, Hubei Province	IHA	2005	＞6	756	285	241.Chen Yanyan, Xu Xingjian, Yang Zhiqiang, et al. Research on the Effectiveness of Environmental Modification Projects in Controlling Schistosomiasis in Lake-Endemic Areas [J]. Public Health and Preventive Medicine, 2012, 23(04): 23-26.
Article	Chen,2012	Qunli Village, Hubei Province	IHA	2006	＞6	205	59	241.Chen Yanyan, Xu Xingjian, Yang Zhiqiang, et al. Research on the Effectiveness of Environmental Modification Projects in Controlling Schistosomiasis in Lake-Endemic Areas [J]. Public Health and Preventive Medicine, 2012, 23(04): 23-26.
Article	Chen,2012	Kangfu Village, Yunnan Province	Other	2006		1712	43	242.Chen Shaorong, Li Binggui, Li Wenbao, et al. Comprehensive Control of Schistosomiasis in Highland Plain Areas of Yunnan Province [J]. Chinese Journal of Schistosomiasis Control, 2012, 24(05): 573-575. DOI: 10.16250/j.32.1374.2012.05.025.
Article	Chen,2012	Xiaolian Village, Yunnan Province	Other	2006		987	32	242.Chen Shaorong, Li Binggui, Li Wenbao, et al. Comprehensive Control of Schistosomiasis in Highland Plain Areas of Yunnan Province [J]. Chinese Journal of Schistosomiasis Control, 2012, 24(05): 573-575. DOI: 10.16250/j.32.1374.2012.05.025.
Article	Chen,2012	Qunli Village, Hubei Province	IHA	2007	＞6	513	143	241.Chen Yanyan, Xu Xingjian, Yang Zhiqiang, et al. Research on the Effectiveness of Environmental Modification Projects in Controlling Schistosomiasis in Lake-Endemic Areas [J]. Public Health and Preventive Medicine, 2012, 23(04): 23-26.
Article	Chen,2012	Kangfu Village, Yunnan Province	Other	2007		1092	70	242.Chen Shaorong, Li Binggui, Li Wenbao, et al. Comprehensive Control of Schistosomiasis in Highland Plain Areas of Yunnan Province [J]. Chinese Journal of Schistosomiasis Control, 2012, 24(05): 573-575. DOI: 10.16250/j.32.1374.2012.05.025.
Article	Chen,2012	Xiaolian Village, Yunnan Province	Other	2007		803	41	242.Chen Shaorong, Li Binggui, Li Wenbao, et al. Comprehensive Control of Schistosomiasis in Highland Plain Areas of Yunnan Province [J]. Chinese Journal of Schistosomiasis Control, 2012, 24(05): 573-575. DOI: 10.16250/j.32.1374.2012.05.025.
Article	Chen,2012	Qunli Village, Hubei Province	IHA	2008	＞6	913	238	241.Chen Yanyan, Xu Xingjian, Yang Zhiqiang, et al. Research on the Effectiveness of Environmental Modification Projects in Controlling Schistosomiasis in Lake-Endemic Areas [J]. Public Health and Preventive Medicine, 2012, 23(04): 23-26.
Article	Chen,2012	Qunli Village, Hubei Province	IHA	2009	＞6	802	267	241.Chen Yanyan, Xu Xingjian, Yang Zhiqiang, et al. Research on the Effectiveness of Environmental Modification Projects in Controlling Schistosomiasis in Lake-Endemic Areas [J]. Public Health and Preventive Medicine, 2012, 23(04): 23-26.
Article	Chen,2012	Kangfu Village, Yunnan Province	Other	2009		1306	26	242.Chen Shaorong, Li Binggui, Li Wenbao, et al. Comprehensive Control of Schistosomiasis in Highland Plain Areas of Yunnan Province [J]. Chinese Journal of Schistosomiasis Control, 2012, 24(05): 573-575. DOI: 10.16250/j.32.1374.2012.05.025.
Article	Chen,2012	Xiaolian Village, Yunnan Province	Other	2009		1005	58	242.Chen Shaorong, Li Binggui, Li Wenbao, et al. Comprehensive Control of Schistosomiasis in Highland Plain Areas of Yunnan Province [J]. Chinese Journal of Schistosomiasis Control, 2012, 24(05): 573-575. DOI: 10.16250/j.32.1374.2012.05.025.
Article	Chen,2012	Qunli Village, Hubei Province	IHA	2010	＞6	803	295	241.Chen Yanyan, Xu Xingjian, Yang Zhiqiang, et al. Research on the Effectiveness of Environmental Modification Projects in Controlling Schistosomiasis in Lake-Endemic Areas [J]. Public Health and Preventive Medicine, 2012, 23(04): 23-26.
Article	Chen,2012	Kangfu Village, Yunnan Province	Other	2010		1137	34	242.Chen Shaorong, Li Binggui, Li Wenbao, et al. Comprehensive Control of Schistosomiasis in Highland Plain Areas of Yunnan Province [J]. Chinese Journal of Schistosomiasis Control, 2012, 24(05): 573-575. DOI: 10.16250/j.32.1374.2012.05.025.
Article	Chen,2012	Xiaolian Village, Yunnan Province	Other	2010		725	8	242.Chen Shaorong, Li Binggui, Li Wenbao, et al. Comprehensive Control of Schistosomiasis in Highland Plain Areas of Yunnan Province [J]. Chinese Journal of Schistosomiasis Control, 2012, 24(05): 573-575. DOI: 10.16250/j.32.1374.2012.05.025.
Article	Chen,2012	Xinmin Village, Yunnan Province	IHA	2010	＞6	2225	227	243.Chen Lizhang, Li Wen, Shi Jimei. Schistosomiasis Surveillance Report in Xinmin Village, Yongsheng County, Yunnan Province, in 2010 [J]. Journal of Tropical Diseases and Parasitology, 2012, 10(2): 109-110. DOI: 10.3969/j.issn.1672-2302.2012.02.021.
Article	Chen,2012	Qunli Village, Hubei Province	IHA	2011	＞6	698	132	241.Chen Yanyan, Xu Xingjian, Yang Zhiqiang, et al. Research on the Effectiveness of Environmental Modification Projects in Controlling Schistosomiasis in Lake-Endemic Areas [J]. Public Health and Preventive Medicine, 2012, 23(04): 23-26.
Article	Chen,2012	Kangfu Village, Yunnan Province	Other	2011		1293	23	242.Chen Shaorong, Li Binggui, Li Wenbao, et al. Comprehensive Control of Schistosomiasis in Highland Plain Areas of Yunnan Province [J]. Chinese Journal of Schistosomiasis Control, 2012, 24(05): 573-575. DOI: 10.16250/j.32.1374.2012.05.025.
Article	Chen,2012	Xiaolian Village, Yunnan Province	Other	2011		952	3	242.Chen Shaorong, Li Binggui, Li Wenbao, et al. Comprehensive Control of Schistosomiasis in Highland Plain Areas of Yunnan Province [J]. Chinese Journal of Schistosomiasis Control, 2012, 24(05): 573-575. DOI: 10.16250/j.32.1374.2012.05.025.
Article	Hong,2012	Jinhong Village, Jiangxi Province	IHA	2005	＞6	1128	116	244.Hong Xianlin, Wang Xinying, Fan Yunlong, et al. Schistosomiasis Surveillance in Jinhong Village, Xinjian County, Jiangxi Province, from 2005 to 2010 [J]. Journal of Tropical Diseases and Parasitology, 2012, 10(1): 28-29, 32. DOI: 10.3969/j.issn.1672-2302.2012.01.010.
Article	Hong,2012	Jinhong Village, Jiangxi Province	IHA	2006	＞6	1136	102	244.Hong Xianlin, Wang Xinying, Fan Yunlong, et al. Schistosomiasis Surveillance in Jinhong Village, Xinjian County, Jiangxi Province, from 2005 to 2010 [J]. Journal of Tropical Diseases and Parasitology, 2012, 10(1): 28-29, 32. DOI: 10.3969/j.issn.1672-2302.2012.01.010.
Article	Hong,2012	Jinhong Village, Jiangxi Province	IHA	2007	＞6	1181	80	244.Hong Xianlin, Wang Xinying, Fan Yunlong, et al. Schistosomiasis Surveillance in Jinhong Village, Xinjian County, Jiangxi Province, from 2005 to 2010 [J]. Journal of Tropical Diseases and Parasitology, 2012, 10(1): 28-29, 32. DOI: 10.3969/j.issn.1672-2302.2012.01.010.
Article	Hong,2012	Jinhong Village, Jiangxi Province	IHA	2008	＞6	1196	75	244.Hong Xianlin, Wang Xinying, Fan Yunlong, et al. Schistosomiasis Surveillance in Jinhong Village, Xinjian County, Jiangxi Province, from 2005 to 2010 [J]. Journal of Tropical Diseases and Parasitology, 2012, 10(1): 28-29, 32. DOI: 10.3969/j.issn.1672-2302.2012.01.010.
Article	Hong,2012	Jinhong Village, Jiangxi Province	IHA	2009	＞6	1264	98	244.Hong Xianlin, Wang Xinying, Fan Yunlong, et al. Schistosomiasis Surveillance in Jinhong Village, Xinjian County, Jiangxi Province, from 2005 to 2010 [J]. Journal of Tropical Diseases and Parasitology, 2012, 10(1): 28-29, 32. DOI: 10.3969/j.issn.1672-2302.2012.01.010.
Article	Hong,2012	Jinhong Village, Jiangxi Province	IHA	2010	＞6	1639	127	244.Hong Xianlin, Wang Xinying, Fan Yunlong, et al. Schistosomiasis Surveillance in Jinhong Village, Xinjian County, Jiangxi Province, from 2005 to 2010 [J]. Journal of Tropical Diseases and Parasitology, 2012, 10(1): 28-29, 32. DOI: 10.3969/j.issn.1672-2302.2012.01.010.
Article	Huang,2012	Pengcheng Village, Jiangsu Province	IHA	2008		3088	9	245.Huang Yixin, Li Tianchun, Hang Derong, et al. Research on the Potential Risk of Schistosomiasis Transmission in the West Line of the South-to-North Water Diversion Project and Hongze Lake Area [J]. Chinese Journal of Schistosomiasis Control, 2012, 24(6): 645-649.
Article	Huang,2012	Duitou Village, Jiangsu Province	IHA	2008		3088	9	245.Huang Yixin, Li Tianchun, Hang Derong, et al. Research on the Potential Risk of Schistosomiasis Transmission in the West Line of the South-to-North Water Diversion Project and Hongze Lake Area [J]. Chinese Journal of Schistosomiasis Control, 2012, 24(6): 645-649.
Article	Huang,2012	Sanguan Village, Jiangsu Province	IHA	2008		3088	9	245.Huang Yixin, Li Tianchun, Hang Derong, et al. Research on the Potential Risk of Schistosomiasis Transmission in the West Line of the South-to-North Water Diversion Project and Hongze Lake Area [J]. Chinese Journal of Schistosomiasis Control, 2012, 24(6): 645-649.
Article	Jiang,2012	Zhuxi Village, Jiangxi Province	IHA	2005	＞6	627	148	246.Jiang Qiulin, Tao Bo, Zhai Minling, et al. Schistosomiasis Surveillance in Zhuxi Village, Xingzi County, from 2005 to 2010 [J]. Chinese Journal of Schistosomiasis Control, 2012, 24(5): 607-608. DOI: 10.3969/j.issn.1005-6661.2012.05.031.
Article	Jiang,2012	Anfeng Village, Jiangsu Province	Other	2006	＞6	562	21	247.Jiang Ruijin, Shen Xuehui, Li Yefang, et al. Comprehensive Control of Schistosomiasis Transmission in Xitan, Gaoqiao Town, Dantu District, Zhenjiang City [J]. Journal of Tropical Diseases and Parasitology, 2012, 10(03): 161-163.
Article	Jiang,2012	Zhuxi Village, Jiangxi Province	IHA	2006	＞6	549	89	246.Jiang Qiulin, Tao Bo, Zhai Minling, et al. Schistosomiasis Surveillance in Zhuxi Village, Xingzi County, from 2005 to 2010 [J]. Chinese Journal of Schistosomiasis Control, 2012, 24(5): 607-608. DOI: 10.3969/j.issn.1005-6661.2012.05.031.
Article	Jiang,2012	Anfeng Village, Jiangsu Province	Other	2007	＞6	483	12	247.Jiang Ruijin, Shen Xuehui, Li Yefang, et al. Comprehensive Control of Schistosomiasis Transmission in Xitan, Gaoqiao Town, Dantu District, Zhenjiang City [J]. Journal of Tropical Diseases and Parasitology, 2012, 10(03): 161-163.
Article	Jiang,2012	Zhuxi Village, Jiangxi Province	IHA	2007	＞6	599	145	246.Jiang Qiulin, Tao Bo, Zhai Minling, et al. Schistosomiasis Surveillance in Zhuxi Village, Xingzi County, from 2005 to 2010 [J]. Chinese Journal of Schistosomiasis Control, 2012, 24(5): 607-608. DOI: 10.3969/j.issn.1005-6661.2012.05.031.
Article	Jiang,2012	Anfeng Village, Jiangsu Province	Other	2008	＞6	502	10	247.Jiang Ruijin, Shen Xuehui, Li Yefang, et al. Comprehensive Control of Schistosomiasis Transmission in Xitan, Gaoqiao Town, Dantu District, Zhenjiang City [J]. Journal of Tropical Diseases and Parasitology, 2012, 10(03): 161-163.
Article	Jiang,2012	Zhuxi Village, Jiangxi Province	IHA	2008	＞6	596	113	246.Jiang Qiulin, Tao Bo, Zhai Minling, et al. Schistosomiasis Surveillance in Zhuxi Village, Xingzi County, from 2005 to 2010 [J]. Chinese Journal of Schistosomiasis Control, 2012, 24(5): 607-608. DOI: 10.3969/j.issn.1005-6661.2012.05.031.
Article	Jiang,2012	Anfeng Village, Jiangsu Province	Other	2009	＞6	467	11	247.Jiang Ruijin, Shen Xuehui, Li Yefang, et al. Comprehensive Control of Schistosomiasis Transmission in Xitan, Gaoqiao Town, Dantu District, Zhenjiang City [J]. Journal of Tropical Diseases and Parasitology, 2012, 10(03): 161-163.
Article	Jiang,2012	Zhuxi Village, Jiangxi Province	IHA	2009	＞6	575	57	246.Jiang Qiulin, Tao Bo, Zhai Minling, et al. Schistosomiasis Surveillance in Zhuxi Village, Xingzi County, from 2005 to 2010 [J]. Chinese Journal of Schistosomiasis Control, 2012, 24(5): 607-608. DOI: 10.3969/j.issn.1005-6661.2012.05.031.
Article	Jiang,2012	Anfeng Village, Jiangsu Province	Other	2010	＞6	491	5	247.Jiang Ruijin, Shen Xuehui, Li Yefang, et al. Comprehensive Control of Schistosomiasis Transmission in Xitan, Gaoqiao Town, Dantu District, Zhenjiang City [J]. Journal of Tropical Diseases and Parasitology, 2012, 10(03): 161-163.
Article	Jiang,2012	Zhuxi Village, Jiangxi Province	IHA	2010	＞6	550	109	246.Jiang Qiulin, Tao Bo, Zhai Minling, et al. Schistosomiasis Surveillance in Zhuxi Village, Xingzi County, from 2005 to 2010 [J]. Chinese Journal of Schistosomiasis Control, 2012, 24(5): 607-608. DOI: 10.3969/j.issn.1005-6661.2012.05.031.
Article	Liu,2012	Wuyi Village, Hunan Province	IHA	2002	＞6	636	301	248.Liu Sunian, Zhou Yingcai, Guo Zhizhong, et al. Schistosomiasis Surveillance in Wuyi Village, Hanshou County, from 2002 to 2010 [J]. Chinese Journal of Schistosomiasis Control, 2012, 24(04): 464-467. DOI: 10.16250/j.32.1374.2012.04.030.
Article	Liu,2012	Wuyi Village, Hunan Province	IHA	2003	＞6	632	296	248.Liu Sunian, Zhou Yingcai, Guo Zhizhong, et al. Schistosomiasis Surveillance in Wuyi Village, Hanshou County, from 2002 to 2010 [J]. Chinese Journal of Schistosomiasis Control, 2012, 24(04): 464-467. DOI: 10.16250/j.32.1374.2012.04.030.
Article	Liu,2012	Wuyi Village, Hunan Province	IHA	2004	＞6	617	279	248.Liu Sunian, Zhou Yingcai, Guo Zhizhong, et al. Schistosomiasis Surveillance in Wuyi Village, Hanshou County, from 2002 to 2010 [J]. Chinese Journal of Schistosomiasis Control, 2012, 24(04): 464-467. DOI: 10.16250/j.32.1374.2012.04.030.
Article	Liu,2012	Wuyi Village, Hunan Province	IHA	2005	＞6	597	244	248.Liu Sunian, Zhou Yingcai, Guo Zhizhong, et al. Schistosomiasis Surveillance in Wuyi Village, Hanshou County, from 2002 to 2010 [J]. Chinese Journal of Schistosomiasis Control, 2012, 24(04): 464-467. DOI: 10.16250/j.32.1374.2012.04.030.
Article	Liu,2012	Wuyi Village, Hunan Province	IHA	2005	＞6	597	244	248.Liu Sunian, Zhou Yingcai, Guo Zhizhong, et al. Schistosomiasis Surveillance in Wuyi Village, Hanshou County, from 2002 to 2010 [J]. Chinese Journal of Schistosomiasis Control, 2012, 24(04): 464-467. DOI: 10.16250/j.32.1374.2012.04.030.
Article	Liu,2012	Wuyi Village, Hunan Province	IHA	2006	＞6	603	164	248.Liu Sunian, Zhou Yingcai, Guo Zhizhong, et al. Schistosomiasis Surveillance in Wuyi Village, Hanshou County, from 2002 to 2010 [J]. Chinese Journal of Schistosomiasis Control, 2012, 24(04): 464-467. DOI: 10.16250/j.32.1374.2012.04.030.
Article	Liu,2012	Wuyi Village, Hunan Province	IHA	2006	＞6	603	164	248.Liu Sunian, Zhou Yingcai, Guo Zhizhong, et al. Schistosomiasis Surveillance in Wuyi Village, Hanshou County, from 2002 to 2010 [J]. Chinese Journal of Schistosomiasis Control, 2012, 24(04): 464-467. DOI: 10.16250/j.32.1374.2012.04.030.
Article	Liu,2012	Wuyi Village, Hunan Province	IHA	2007	＞6	562	117	248.Liu Sunian, Zhou Yingcai, Guo Zhizhong, et al. Schistosomiasis Surveillance in Wuyi Village, Hanshou County, from 2002 to 2010 [J]. Chinese Journal of Schistosomiasis Control, 2012, 24(04): 464-467. DOI: 10.16250/j.32.1374.2012.04.030.
Article	Liu,2012	Wuyi Village, Hunan Province	IHA	2007	＞6	562	117	248.Liu Sunian, Zhou Yingcai, Guo Zhizhong, et al. Schistosomiasis Surveillance in Wuyi Village, Hanshou County, from 2002 to 2010 [J]. Chinese Journal of Schistosomiasis Control, 2012, 24(04): 464-467. DOI: 10.16250/j.32.1374.2012.04.030.
Article	Liu,2012	Wuyi Village, Hunan Province	IHA	2008	＞6	553	88	248.Liu Sunian, Zhou Yingcai, Guo Zhizhong, et al. Schistosomiasis Surveillance in Wuyi Village, Hanshou County, from 2002 to 2010 [J]. Chinese Journal of Schistosomiasis Control, 2012, 24(04): 464-467. DOI: 10.16250/j.32.1374.2012.04.030.
Article	Liu,2012	Wuyi Village, Hunan Province	IHA	2009	＞6	569	83	248.Liu Sunian, Zhou Yingcai, Guo Zhizhong, et al. Schistosomiasis Surveillance in Wuyi Village, Hanshou County, from 2002 to 2010 [J]. Chinese Journal of Schistosomiasis Control, 2012, 24(04): 464-467. DOI: 10.16250/j.32.1374.2012.04.030.
Article	Liu,2012	Wuyi Village, Hunan Province	IHA	2010	＞6	543	67	248.Liu Sunian, Zhou Yingcai, Guo Zhizhong, et al. Schistosomiasis Surveillance in Wuyi Village, Hanshou County, from 2002 to 2010 [J]. Chinese Journal of Schistosomiasis Control, 2012, 24(04): 464-467. DOI: 10.16250/j.32.1374.2012.04.030.
Article	Liu,2012	Qizhou Village, Hunan Province	IHA	2010	＞6	402	44	249.Liu Yiping. Observation of Schistosomiasis Epidemic Changes Before and After Implementation of Comprehensive Control Measures Focused on Infection Source Control [D]. Central South University, 2012.
Article	Liu,2012	Qizhou Village, Hunan Province	IHA	2011	＞6	505	47	249.Liu Yiping. Observation of Schistosomiasis Epidemic Changes Before and After Implementation of Comprehensive Control Measures Focused on Infection Source Control [D]. Central South University, 2012.
Article	Ma,2012	Yanjiang Village, Jiangsu Province	IHA	2005	＞6	1029	171	250.Ma Yucai, Wang Fubiao, Cao Furong, et al. Schistosomiasis Surveillance in Yanjiang Village, Hanjiang District, from 2005 to 2010 [J]. Chinese Journal of Schistosomiasis Control, 2012, 24(01): 114-115. DOI: 10.16250/j.32.1374.2012.01.015.
Article	Ma,2012	Yanjiang Village, Jiangsu Province	IHA	2006	＞6	1027	126	250.Ma Yucai, Wang Fubiao, Cao Furong, et al. Schistosomiasis Surveillance in Yanjiang Village, Hanjiang District, from 2005 to 2010 [J]. Chinese Journal of Schistosomiasis Control, 2012, 24(01): 114-115. DOI: 10.16250/j.32.1374.2012.01.015.
Article	Ma,2012	Yanjiang Village, Jiangsu Province	IHA	2007	＞6	1067	87	250.Ma Yucai, Wang Fubiao, Cao Furong, et al. Schistosomiasis Surveillance in Yanjiang Village, Hanjiang District, from 2005 to 2010 [J]. Chinese Journal of Schistosomiasis Control, 2012, 24(01): 114-115. DOI: 10.16250/j.32.1374.2012.01.015.
Article	Ma,2012	Yanjiang Village, Jiangsu Province	IHA	2008	＞6	1005	69	250.Ma Yucai, Wang Fubiao, Cao Furong, et al. Schistosomiasis Surveillance in Yanjiang Village, Hanjiang District, from 2005 to 2010 [J]. Chinese Journal of Schistosomiasis Control, 2012, 24(01): 114-115. DOI: 10.16250/j.32.1374.2012.01.015.
Article	Ma,2012	Yanjiang Village, Jiangsu Province	IHA	2009	＞6	875	61	250.Ma Yucai, Wang Fubiao, Cao Furong, et al. Schistosomiasis Surveillance in Yanjiang Village, Hanjiang District, from 2005 to 2010 [J]. Chinese Journal of Schistosomiasis Control, 2012, 24(01): 114-115. DOI: 10.16250/j.32.1374.2012.01.015.
Article	Ma,2012	Yanjiang Village, Jiangsu Province	IHA	2010	＞6	937	37	250.Ma Yucai, Wang Fubiao, Cao Furong, et al. Schistosomiasis Surveillance in Yanjiang Village, Hanjiang District, from 2005 to 2010 [J]. Chinese Journal of Schistosomiasis Control, 2012, 24(01): 114-115. DOI: 10.16250/j.32.1374.2012.01.015.
Article	Shao,2012	Qiandian Village, Yunnan Province	IHA	2010	＞6	131	20	251.Shao Zongti. Evaluation of Schistosomiasis Comprehensive Control in Highland Mountain Areas and Investigation of Main Transmission Sources [D]. Dali University, 2012.
Article	Shao,2012	Xinzhuang Village, Yunnan Province	IHA	2010	＞6	231	34	251.Shao Zongti. Evaluation of Schistosomiasis Comprehensive Control in Highland Mountain Areas and Investigation of Main Transmission Sources [D]. Dali University, 2012.
Article	Shao,2012	Yongle Village, Yunnan Province	IHA	2010	＞6	269	49	251.Shao Zongti. Evaluation of Schistosomiasis Comprehensive Control in Highland Mountain Areas and Investigation of Main Transmission Sources [D]. Dali University, 2012.
Article	Shao,2012	Xinzhuang Village, Yunnan Province	IHA	2011	＞6	214	45	251.Shao Zongti. Evaluation of Schistosomiasis Comprehensive Control in Highland Mountain Areas and Investigation of Main Transmission Sources [D]. Dali University, 2012.
Article	Shao,2012	Yongle Village, Yunnan Province	IHA	2011	＞6	127	17	251.Shao Zongti. Evaluation of Schistosomiasis Comprehensive Control in Highland Mountain Areas and Investigation of Main Transmission Sources [D]. Dali University, 2012.
Article	Shao,2012	Yongle Village, Yunnan Province	IHA	2011	＞6	261	50	251.Shao Zongti. Evaluation of Schistosomiasis Comprehensive Control in Highland Mountain Areas and Investigation of Main Transmission Sources [D]. Dali University, 2012.
Article	Su,2012	Xingchun Village, Anhui Province	IHA	2006	＞5	1341	187	252.Su Jihao, Zhang Xianyou, Pan Yangsheng. Research on the Effectiveness of Comprehensive Control Measures Focused on Infection Source Control in Riverside Areas in Anhui Province [J]. Journal of Tropical Diseases and Parasitology, 2012, 10(03): 136-138.
Article	Su,2012	Yaogeng Village, Anhui Province	IHA	2006	＞5	1033	118	252.Su Jihao, Zhang Xianyou, Pan Yangsheng. Research on the Effectiveness of Comprehensive Control Measures Focused on Infection Source Control in Riverside Areas in Anhui Province [J]. Journal of Tropical Diseases and Parasitology, 2012, 10(03): 136-138.
Article	Su,2012	Xingchun Village, Anhui Province	IHA	2007	＞5	1489	130	252.Su Jihao, Zhang Xianyou, Pan Yangsheng. Research on the Effectiveness of Comprehensive Control Measures Focused on Infection Source Control in Riverside Areas in Anhui Province [J]. Journal of Tropical Diseases and Parasitology, 2012, 10(03): 136-138.
Article	Su,2012	Yaogeng Village, Anhui Province	IHA	2007	＞5	1105	106	252.Su Jihao, Zhang Xianyou, Pan Yangsheng. Research on the Effectiveness of Comprehensive Control Measures Focused on Infection Source Control in Riverside Areas in Anhui Province [J]. Journal of Tropical Diseases and Parasitology, 2012, 10(03): 136-138.
[truncated: 869 more rows]

## Sheet: Reference list
Reference
[truncated: 368 more rows]
