# Supplementary material for: Changing seroprevalence of schistosomiasis japonica in China from 1982 to 2020: A systematic review and spatial analysis
Source: PLoS Negl Trop Dis. 2024 Sep 3;18(9):e0012466. doi: 10.1371/journal.pntd.0012466 (PMC11398675; doi:10.1371/journal.pntd.0012466)
Supplement: S2 Table — (XLSX) [file pntd.0012466.s002.xlsx]

## Sheet: Sheet1
Year	<20	20-30	30-40	40-50	>50
1982	9	35.9	45.8	46.3	43.6
1984	22.5	17.8	21.7	34.2	22.1
1986	21.9	30	17.8	18.7	18.3
1989	5.9	14.5	18.5	17.4	15.7
1991	3.3	8.7	14.9	16.6	6.8
1992	12.9	14.2	21.1	33.8	14.8
1994	32.4	40.6	46.8	42.1	39.7
1996	35.5	41	42.3	40.4	37.5
1998	2.9	28.7	25.1	28.8	7.3
2000	17.4	23.9	31.4	33.6	23.4
2001	9.5	17.6	21.5	22.7	19.3
2002	11.5	18.4	27.1	28.9	21.6
2003	13.9	23	27.9	32.5	25.3
2004	6.2	15.3	23.7	24.4	21.5
2005	9	17.3	19.6	22.5	20.6
2006	6	8.1	13.4	13.9	15.5
2007	4.2	9.5	13.7	15.9	16.8
2008	2.7	6.2	8	9.8	9.4
2009	1	5.2	8.9	8.5	9.2
2010	3.4	4.8	7	7.8	9.5
2011	1.2	3.7	8	8.4	9.9
2012	0.5	3.6	5.6	7.1	9.5
2013	0.5	0.5	3	4.2	4.6
2014	0.5	0.5	1.7	4.5	4.1
2015	0.5	0.8	4.2	5.7	4.8
2016	0.5	1.1	1.3	3	4
2017	0.5	2	2.5	4.9	6.2
2018	1.8	2.8	6.4	6.6	6.9
2019	0.5	0.6	0.7	1.1	1.3
2020	0.5	1.24	1.11	1.29	1.77
